# Supplementary material for: Potassium 2-iodo­benzene­sulfonate monohydrate
Source: Acta Crystallogr Sect E Struct Rep Online. 2008 Jul 5;64(Pt 8):m994. doi: 10.1107/S1600536808019429 (PMC2961920; doi:10.1107/S1600536808019429)
Supplement: Supplementary file 1 [file e-64-0m994-sup1.cif]

##############################################################################
###                                                                        ###
###        Electronic paper (Acta Crystallographica Section E)             ###
###                                                                        ###
##############################################################################
#                                                                            #
# This CIF contains the data in a paper accepted for publication in Acta     #
# Crystallographica Section E. It conforms to the requirements of Notes      #
# for Authors for Section E, and has been peer reviewed under the auspices   #
# of the IUCr Commission on Journals.                                        #
#                                                                            #
# Full details of the Crystallographic Information File format               #
# are given in the paper "The Crystallographic Information File (CIF):       #
# a New Standard Archive File for Crystallography" by S. R. Hall, F. H.      #
# Allen and I. D. Brown [Acta Cryst. (1991), A47, 655-685].                  #
#                                                                            #
# The current version of the core CIF dictionary is obtainable from          #
# ftp://ftp.iucr.org/pub/cif_core.dic. The current version number is 2.4.    #
#                                                                            #
# Software is freely available for graphical display of the structure(s) in  #
# this CIF.  For information consult the CIF home page http://www.iucr.org/  #
# cif/home.html                                                              #
#                                                                            #
# This file may be used for bona fide research purposes within the           #
# scientific community so long as proper attribution is given to the journal # 
# article from which it was obtained.                                        #
#                                                                            #
##############################################################################
                                             
data_I
_audit_creation_method     SHELXL97
_chemical_name_systematic
;
Potassium 2-iodobenzenesulfonate monohydrate
;
_chemical_name_common     ?
_chemical_formula_moiety     'K + , C6 H4 I O3 S - , H2 O'
_chemical_formula_sum     'C6 H6 I K O4 S'
_chemical_formula_iupac     'K + , C6 H4 I O3 S - , H2 O'
_chemical_formula_weight     340.17
_chemical_melting_point     ?
_symmetry_cell_setting     monoclinic
_symmetry_space_group_name_H-M     'P 21/c'
_symmetry_space_group_name_Hall     '-P 2ybc'
loop_
    _symmetry_equiv_pos_site_id
    _symmetry_equiv_pos_as_xyz
    1 x,y,z
    2 -x,1/2+y,1/2-z
    3 -x,-y,-z
    4 x,1/2-y,1/2+z
_cell_length_a     13.8993(4)
_cell_length_b     9.0678(3)
_cell_length_c     8.1654(2)
_cell_angle_alpha     90.00
_cell_angle_beta     92.260(2)
_cell_angle_gamma     90.00
_cell_volume     1028.33(5)
_cell_formula_units_Z     4
_cell_measurement_reflns_used     2742
_cell_measurement_theta_min     2.68
_cell_measurement_theta_max     24.54
_cell_measurement_temperature     296(2)
_exptl_crystal_description     prismatic
_exptl_crystal_colour     green
_exptl_crystal_size_max     0.12
_exptl_crystal_size_mid     0.10
_exptl_crystal_size_min     0.08
_exptl_crystal_density_diffrn     2.197
_exptl_crystal_density_meas     ?
_exptl_crystal_density_method     'not measured'
_exptl_crystal_F_000     648
_exptl_absorpt_coefficient_mu     3.701
_exptl_absorpt_correction_type     multi-scan
_exptl_absorpt_process_details     '(SADABS; Sheldrick, 1996)'
_exptl_absorpt_correction_T_min     0.5435
_exptl_absorpt_correction_T_max     0.7538
_exptl_special_details
;
;
_diffrn_ambient_temperature     296(2)
_diffrn_radiation_type     MoK\a
_diffrn_radiation_wavelength     0.71073
_diffrn_radiation_source     'fine-focus sealed tube'
_diffrn_radiation_monochromator     graphite
_diffrn_measurement_device_type     'Bruker Kappa APEXII CCD area-detector'
_diffrn_measurement_method     '\f and \w scans'
_diffrn_detector_area_resol_mean     ?
_diffrn_reflns_number     12144
_diffrn_reflns_av_R_equivalents     0.0391
_diffrn_reflns_av_sigmaI/netI     0.0349
_diffrn_reflns_theta_min     2.68
_diffrn_reflns_theta_max     29.27
_diffrn_reflns_theta_full     29.27
_diffrn_measured_fraction_theta_max     0.998
_diffrn_measured_fraction_theta_full     0.998
_diffrn_reflns_limit_h_min     -19
_diffrn_reflns_limit_h_max     19
_diffrn_reflns_limit_k_min     -12
_diffrn_reflns_limit_k_max     12
_diffrn_reflns_limit_l_min     -11
_diffrn_reflns_limit_l_max     11
_diffrn_standards_number     0
_diffrn_standards_interval_count     ?
_diffrn_standards_interval_time     ?
_diffrn_standards_decay_%     0
_refine_special_details
;
Refinement of <i>F</i>^2^ against ALL reflections. The weighted <i>R</i>-factor
<i>wR</i> and goodness of fit <i>S</i> are based on <i>F</i>^2^, conventional
<i>R</i>-factors <i>R</i> are based on <i>F</i>, with <i>F</i> set to zero for
negative <i>F</i>^2^. The threshold expression of <i>F</i>^2^ >
\s(<i>F</i>^2^) is used only for calculating <i>R</i>-factors(gt) <i>etc</i>.
and is not relevant to the choice of reflections for refinement.
<i>R</i>-factors based on <i>F</i>^2^ are statistically about twice as large
as those based on <i>F</i>, and <i>R</i>- factors based on ALL data will be
even larger.
;
_reflns_number_total     2804
_reflns_number_gt     1961
_reflns_threshold_expression     I>2\s(I)
_refine_ls_structure_factor_coef     Fsqd
_refine_ls_matrix_type     full
_refine_ls_R_factor_all     0.0683
_refine_ls_R_factor_gt     0.0404
_refine_ls_wR_factor_gt     0.0994
_refine_ls_wR_factor_ref     0.1131
_refine_ls_goodness_of_fit_ref     1.000
_refine_ls_restrained_S_all     1.032
_refine_ls_number_reflns     2804
_refine_ls_number_parameters     118
_refine_ls_number_restraints     3
_refine_ls_hydrogen_treatment     constr
_refine_ls_weighting_scheme     calc
_refine_ls_weighting_details
       'calc w = 1/[\s^2^(Fo^2^)+(0.0572P)^2^+1.0399P] where P=(Fo^2^+2Fc^2^)/3'
_atom_sites_solution_hydrogens     geom
_atom_sites_solution_primary     direct
_atom_sites_solution_secondary     difmap
_refine_ls_shift/su_max     ?
_refine_ls_shift/su_max_lt     0.001
_refine_ls_shift/su_mean     0.0001
_refine_diff_density_max     1.433
_refine_diff_density_min     -0.677
_refine_ls_extinction_method     none
_refine_ls_extinction_coef     ?
loop_
    _atom_type_symbol
    _atom_type_description
    _atom_type_scat_dispersion_real
    _atom_type_scat_dispersion_imag
    _atom_type_scat_source
    'C' 'C' 0.0033 0.0016
                         'International Tables Vol C Tables 4.2.6.8 and 6.1.1.4'
    'H' 'H' 0.0000 0.0000
                         'International Tables Vol C Tables 4.2.6.8 and 6.1.1.4'
    'I' 'I' -0.4742 1.8119
                         'International Tables Vol C Tables 4.2.6.8 and 6.1.1.4'
    'K' 'K' 0.2009 0.2494
                         'International Tables Vol C Tables 4.2.6.8 and 6.1.1.4'
    'O' 'O' 0.0106 0.0060
                         'International Tables Vol C Tables 4.2.6.8 and 6.1.1.4'
    'S' 'S' 0.1246 0.1234
                         'International Tables Vol C Tables 4.2.6.8 and 6.1.1.4'
_computing_data_collection     'APEX2 (Bruker, 2007)'
_computing_cell_refinement     'SAINT (Bruker, 2007)'
_computing_data_reduction     'SAINT (Bruker, 2007)'
_computing_structure_solution     'SHELXS97 (Sheldrick, 2008)'
_computing_structure_refinement     'SHELXL97 (Sheldrick, 2008)'
_computing_molecular_graphics     'PLATON (Spek, 2003)'
_computing_publication_material     'SHELXL97 (Sheldrick, 2008)'
loop_
    _atom_site_type_symbol
    _atom_site_label
    _atom_site_fract_x
    _atom_site_fract_y
    _atom_site_fract_z
    _atom_site_U_iso_or_equiv
    _atom_site_thermal_displace_type
    _atom_site_calc_flag
    _atom_site_refinement_flags
    _atom_site_occupancy
    I I1 0.31059(3) 0.31442(5) 0.46378(5) 0.05940(10)
                                                    Uani . . 1.000
    K K1 0.01753(8) 0.29219(13) 0.97719(13) 0.0477(4) Uani . . 1.000
    S S1 0.13443(7) 0.52155(13) 0.66539(13) 0.0349(3) Uani . . 1.000
    O O1 0.1225(2) 0.5527(4) 0.4923(4) 0.0486(13) Uani . . 1.000
    O O1W 0.1268(3) 0.5113(5) 1.1461(4) 0.0617(16) Uani . . 1.000
    O O2 0.1159(3) 0.3703(4) 0.7066(5) 0.0579(13) Uani . . 1.000
    O O3 0.0822(2) 0.6239(5) 0.7625(4) 0.0553(14) Uani . . 1.000
    C C1 0.2582(3) 0.5494(5) 0.7203(5) 0.0340(12) Uani . . 1.000
    C C2 0.3324(3) 0.4709(5) 0.6507(5) 0.0363(12) Uani . . 1.000
    C C3 0.4274(3) 0.4961(6) 0.7031(6) 0.0485(16) Uani . . 1.000
    C C4 0.4485(4) 0.5972(7) 0.8240(7) 0.061(2) Uani . . 1.000
    C C5 0.3762(5) 0.6753(7) 0.8924(8) 0.066(2) Uani . . 1.000
    C C6 0.2817(4) 0.6523(6) 0.8416(7) 0.0516(17) Uani . . 1.000
    H H1WA 0.07210 0.47480 1.17060 0.0930 Uiso . . 1.000
    H H1WB 0.13980 0.51720 1.24940 0.0930 Uiso . . 1.000
    H H3 0.47680 0.44410 0.65590 0.0580 Uiso calc R 1.000
    H H4 0.51210 0.61260 0.85960 0.0730 Uiso calc R 1.000
    H H5 0.39090 0.74440 0.97370 0.0780 Uiso calc R 1.000
    H H6 0.23310 0.70620 0.88900 0.0620 Uiso calc R 1.000
loop_
    _atom_site_aniso_label
    _atom_site_aniso_U_11
    _atom_site_aniso_U_22
    _atom_site_aniso_U_33
    _atom_site_aniso_U_12
    _atom_site_aniso_U_13
    _atom_site_aniso_U_23
    I1 0.0543(2) 0.0664(3) 0.0573(2) 0.0127(2) 0.0010(2) -0.0236(2)
    K1 0.0522(6) 0.0492(7) 0.0419(6) -0.0032(5) 0.0056(5) -0.0034(5)
    S1 0.0299(5) 0.0414(6) 0.0337(5) 0.0004(4) 0.0041(4) 0.0009(4)
    O1 0.0388(17) 0.074(3) 0.0328(16) 0.0053(16) 0.0004(13) 0.0044(15)
    O1W 0.071(3) 0.071(3) 0.043(2) -0.003(2) -0.0001(17) 0.0019(19)
    O2 0.0394(18) 0.053(2) 0.081(3) -0.0131(16) 0.0005(17) 0.018(2)
    O3 0.0424(19) 0.075(3) 0.049(2) 0.0126(18) 0.0087(15) -0.0112(18)
    C1 0.033(2) 0.035(2) 0.034(2) -0.0023(17) 0.0020(16) -0.0002(17)
    C2 0.037(2) 0.037(2) 0.035(2) 0.0006(18) 0.0011(17) 0.0011(18)
    C3 0.035(2) 0.053(3) 0.058(3) 0.001(2) 0.007(2) 0.005(2)
    C4 0.041(3) 0.069(4) 0.072(4) -0.016(3) -0.014(3) 0.000(3)
    C5 0.063(4) 0.068(4) 0.065(4) -0.021(3) -0.010(3) -0.020(3)
    C6 0.049(3) 0.056(3) 0.050(3) -0.003(2) 0.004(2) -0.014(2)
_geom_special_details
;
Bond distances, angles <i>etc</i>. have been calculated using the rounded
fractional coordinates. All su's are estimated from the variances of the
(full) variance-covariance matrix. The cell e.s.d.'s are taken into account in
the estimation of distances, angles and torsion angles
;
loop_
    _geom_bond_atom_site_label_1
    _geom_bond_atom_site_label_2
    _geom_bond_site_symmetry_1
    _geom_bond_site_symmetry_2
    _geom_bond_distance
    _geom_bond_publ_flag
    I1 C2 . . 2.097(4) no
    K1 O1W . . 2.827(4) no
    K1 O2 . . 2.737(4) no
    K1 S1 . 2_546 3.4125(16) no
    K1 O1 . 2_546 2.933(3) no
    K1 O3 . 2_546 2.805(4) no
    K1 O1W . 3_567 2.838(4) no
    K1 O3 . 3_567 2.693(3) no
    K1 O2 . 4_555 2.711(4) no
    S1 O1 . . 1.444(3) no
    S1 O2 . . 1.438(4) no
    S1 O3 . . 1.436(4) no
    S1 C1 . . 1.779(4) no
    O1W H1WB . . 0.8600 no
    O1W H1WA . . 0.8600 no
    C1 C6 . . 1.390(7) no
    C1 C2 . . 1.393(6) no
    C2 C3 . . 1.391(6) no
    C3 C4 . . 1.371(8) no
    C4 C5 . . 1.367(9) no
    C5 C6 . . 1.378(9) no
    C3 H3 . . 0.9300 no
    C4 H4 . . 0.9300 no
    C5 H5 . . 0.9300 no
    C6 H6 . . 0.9300 no
loop_
    _geom_contact_atom_site_label_1
    _geom_contact_atom_site_label_2
    _geom_contact_distance
    _geom_contact_site_symmetry_1
    _geom_contact_site_symmetry_2
    _geom_contact_publ_flag
    I1 O1 3.407(3) . . no
    I1 O2 3.455(4) . . no
    I1 K1 4.1921(12) . 4_554 no
    I1 C2 3.658(4) . 4_554 no
    I1 H4 3.3500 . 2_646 no
    K1 I1 4.1921(12) . 4_555 no
    O1 I1 3.407(3) . . no
    O1 O1W 2.855(5) . 1_554 no
    O1W O1 2.855(5) . 1_556 no
    O2 I1 3.455(4) . . no
    O1 H6 2.8200 . 4_564 no
    O1 H1WA 2.7800 . 1_554 no
    O1 H1WB 2.0300 . 1_554 no
    O3 H6 2.4200 . . no
    O3 H1WA 2.4100 . 3_567 no
    C2 I1 3.658(4) . 4_555 no
    C2 H5 3.0800 . 4_564 no
    C3 H5 3.0400 . 4_564 no
    H1WA O1 2.7800 . 1_556 no
    H1WB O1 2.0300 . 1_556 no
    H4 I1 3.3500 . 2_656 no
    H5 C2 3.0800 . 4_565 no
    H5 C3 3.0400 . 4_565 no
    H6 O3 2.4200 . . no
    H6 O1 2.8200 . 4_565 no
loop_
    _geom_angle_atom_site_label_1
    _geom_angle_atom_site_label_2
    _geom_angle_atom_site_label_3
    _geom_angle_site_symmetry_1
    _geom_angle_site_symmetry_2
    _geom_angle_site_symmetry_3
    _geom_angle
    _geom_angle_publ_flag
    O1W K1 O2 . . . 86.34(11) no
    S1 K1 O1W 2_546 . . 170.16(8) no
    O1 K1 O1W 2_546 . . 145.53(10) no
    O1W K1 O3 . . 2_546 164.60(12) no
    O1W K1 O1W . . 3_567 95.19(13) no
    O1W K1 O3 . . 3_567 72.52(11) no
    O1W K1 O2 . . 4_555 78.36(12) no
    S1 K1 O2 2_546 . . 103.47(9) no
    O1 K1 O2 2_546 . . 127.91(11) no
    O2 K1 O3 . . 2_546 80.00(11) no
    O1W K1 O2 3_567 . . 85.40(12) no
    O2 K1 O3 . . 3_567 148.56(13) no
    O2 K1 O2 . . 4_555 116.37(13) no
    S1 K1 O1 2_546 . 2_546 24.87(7) no
    S1 K1 O3 2_546 . 2_546 24.28(8) no
    S1 K1 O1W 2_546 . 3_567 84.90(9) no
    S1 K1 O3 2_546 . 3_567 98.14(9) no
    S1 K1 O2 2_546 . 4_555 97.67(9) no
    O1 K1 O3 2_546 . 2_546 49.09(10) no
    O1 K1 O1W 2_546 . 3_567 91.88(11) no
    O1 K1 O3 2_546 . 3_567 77.19(11) no
    O1 K1 O2 2_546 . 4_555 81.79(11) no
    O1W K1 O3 3_567 . 2_546 76.77(12) no
    O3 K1 O3 2_546 . 3_567 116.67(10) no
    O2 K1 O3 4_555 . 2_546 114.11(12) no
    O1W K1 O3 3_567 . 3_567 73.97(11) no
    O1W K1 O2 3_567 . 4_555 156.45(12) no
    O2 K1 O3 4_555 . 3_567 82.50(12) no
    O1 S1 O2 . . . 113.6(2) no
    O1 S1 O3 . . . 111.9(2) no
    O1 S1 C1 . . . 106.95(18) no
    K1 S1 O1 2_556 . . 58.66(14) no
    O2 S1 O3 . . . 112.8(2) no
    O2 S1 C1 . . . 104.9(2) no
    K1 S1 O2 2_556 . . 130.67(17) no
    O3 S1 C1 . . . 105.9(2) no
    K1 S1 O3 2_556 . . 53.42(14) no
    K1 S1 C1 2_556 . . 124.29(16) no
    K1 O1 S1 2_556 . . 96.47(16) no
    K1 O1W K1 . . 3_567 84.81(11) no
    K1 O2 S1 . . . 122.4(2) no
    K1 O2 K1 . . 4_554 99.37(13) no
    K1 O2 S1 4_554 . . 116.5(2) no
    K1 O3 S1 2_556 . . 102.30(17) no
    K1 O3 S1 3_567 . . 154.9(3) no
    K1 O3 K1 2_556 . 3_567 98.13(12) no
    K1 O1W H1WB 3_567 . . 115.00 no
    K1 O1W H1WB . . . 128.00 no
    H1WA O1W H1WB . . . 87.00 no
    K1 O1W H1WA . . . 52.00 no
    K1 O1W H1WA 3_567 . . 73.00 no
    S1 C1 C6 . . . 118.2(4) no
    C2 C1 C6 . . . 118.5(4) no
    S1 C1 C2 . . . 123.3(3) no
    I1 C2 C3 . . . 116.3(3) no
    C1 C2 C3 . . . 120.0(4) no
    I1 C2 C1 . . . 123.7(3) no
    C2 C3 C4 . . . 120.3(4) no
    C3 C4 C5 . . . 120.1(5) no
    C4 C5 C6 . . . 120.4(6) no
    C1 C6 C5 . . . 120.7(5) no
    C2 C3 H3 . . . 120.00 no
    C4 C3 H3 . . . 120.00 no
    C3 C4 H4 . . . 120.00 no
    C5 C4 H4 . . . 120.00 no
    C4 C5 H5 . . . 120.00 no
    C6 C5 H5 . . . 120.00 no
    C1 C6 H6 . . . 120.00 no
    C5 C6 H6 . . . 120.00 no
loop_
    _geom_torsion_atom_site_label_1
    _geom_torsion_atom_site_label_2
    _geom_torsion_atom_site_label_3
    _geom_torsion_atom_site_label_4
    _geom_torsion_site_symmetry_1
    _geom_torsion_site_symmetry_2
    _geom_torsion_site_symmetry_3
    _geom_torsion_site_symmetry_4
    _geom_torsion
    _geom_torsion_publ_flag
    O2 K1 O1W K1 . . . 3_567 85.04(11) no
    O1 K1 O1W K1 2_546 . . 3_567 -100.99(19) no
    O1W K1 O1W K1 3_567 . . 3_567 0.00(10) no
    O3 K1 O1W K1 3_567 . . 3_567 -71.38(11) no
    O2 K1 O1W K1 4_555 . . 3_567 -157.09(12) no
    O1W K1 O2 S1 . . . . -42.7(3) no
    O1W K1 O2 K1 . . . 4_554 -172.53(14) no
    S1 K1 O2 S1 2_546 . . . 136.5(2) no
    S1 K1 O2 K1 2_546 . . 4_554 6.62(12) no
    O1 K1 O2 S1 2_546 . . . 141.7(2) no
    O1 K1 O2 K1 2_546 . . 4_554 11.79(19) no
    O3 K1 O2 S1 2_546 . . . 130.2(3) no
    O3 K1 O2 K1 2_546 . . 4_554 0.34(12) no
    O1W K1 O2 S1 3_567 . . . 52.9(3) no
    O1W K1 O2 K1 3_567 . . 4_554 -77.01(13) no
    O3 K1 O2 S1 3_567 . . . 4.4(4) no
    O3 K1 O2 K1 3_567 . . 4_554 -125.51(18) no
    O2 K1 O2 S1 4_555 . . . -117.8(3) no
    O2 K1 O2 K1 4_555 . . 4_554 112.39(14) no
    O2 K1 S1 O1 . . 2_546 2_546 170.27(18) no
    O2 K1 S1 O2 . . 2_546 2_546 74.8(2) no
    O2 K1 S1 O3 . . 2_546 2_546 -15.2(2) no
    O2 K1 S1 C1 . . 2_546 2_546 -99.86(19) no
    O1W K1 O1 S1 . . 2_546 2_546 175.60(18) no
    O2 K1 O1 S1 . . 2_546 2_546 -12.0(2) no
    O2 K1 O3 S1 . . 2_546 2_546 165.0(2) no
    O2 K1 O3 K1 . . 2_546 4_554 -0.34(12) no
    O1W K1 O1W K1 . . 3_567 3_567 0.00(11) no
    O2 K1 O1W K1 . . 3_567 3_567 -85.89(11) no
    O1W K1 O3 S1 . . 3_567 3_567 63.9(4) no
    O1W K1 O3 K1 . . 3_567 4_555 -80.44(12) no
    O2 K1 O3 S1 . . 3_567 3_567 13.9(6) no
    O2 K1 O3 K1 . . 3_567 4_555 -130.4(2) no
    O1W K1 O2 K1 . . 4_555 4_555 73.96(12) no
    O1W K1 O2 S1 . . 4_555 4_555 -152.5(3) no
    O2 K1 O2 K1 . . 4_555 4_555 153.89(12) no
    O2 K1 O2 S1 . . 4_555 4_555 -72.6(3) no
    O2 S1 O1 K1 . . . 2_556 124.5(2) no
    O3 S1 O1 K1 . . . 2_556 -4.7(2) no
    C1 S1 O1 K1 . . . 2_556 -120.27(17) no
    O1 S1 O2 K1 . . . . -139.0(2) no
    O1 S1 O2 K1 . . . 4_554 -16.9(3) no
    O3 S1 O2 K1 . . . . -10.3(3) no
    O3 S1 O2 K1 . . . 4_554 111.9(2) no
    C1 S1 O2 K1 . . . . 104.5(2) no
    C1 S1 O2 K1 . . . 4_554 -133.3(2) no
    K1 S1 O2 K1 2_556 . . . -70.9(3) no
    K1 S1 O2 K1 2_556 . . 4_554 51.3(3) no
    O1 S1 O3 K1 . . . 2_556 5.0(2) no
    O1 S1 O3 K1 . . . 3_567 148.8(4) no
    O2 S1 O3 K1 . . . 2_556 -124.6(2) no
    O2 S1 O3 K1 . . . 3_567 19.2(5) no
    C1 S1 O3 K1 . . . 2_556 121.20(17) no
    C1 S1 O3 K1 . . . 3_567 -95.0(5) no
    K1 S1 O3 K1 2_556 . . 3_567 143.8(5) no
    O1 S1 C1 C2 . . . . -59.9(4) no
    O1 S1 C1 C6 . . . . 121.7(4) no
    O2 S1 C1 C2 . . . . 61.1(4) no
    O2 S1 C1 C6 . . . . -117.4(4) no
    O3 S1 C1 C2 . . . . -179.4(4) no
    O3 S1 C1 C6 . . . . 2.2(4) no
    K1 S1 C1 C2 2_556 . . . -123.1(3) no
    K1 S1 C1 C6 2_556 . . . 58.5(4) no
    S1 C1 C2 I1 . . . . 2.7(6) no
    S1 C1 C2 C3 . . . . -178.3(4) no
    C6 C1 C2 I1 . . . . -178.9(4) no
    C6 C1 C2 C3 . . . . 0.1(7) no
    S1 C1 C6 C5 . . . . 178.1(4) no
    C2 C1 C6 C5 . . . . -0.4(8) no
    I1 C2 C3 C4 . . . . 179.6(4) no
    C1 C2 C3 C4 . . . . 0.5(7) no
    C2 C3 C4 C5 . . . . -0.8(9) no
    C3 C4 C5 C6 . . . . 0.6(9) no
    C4 C5 C6 C1 . . . . 0.1(9) no
loop_
    _geom_hbond_atom_site_label_D
    _geom_hbond_atom_site_label_H
    _geom_hbond_atom_site_label_A
    _geom_hbond_site_symmetry_A
    _geom_hbond_distance_DH
    _geom_hbond_distance_HA
    _geom_hbond_distance_DA
    _geom_hbond_angle_DHA
    _geom_hbond_publ_flag
    O1W H1WB O1 1_556 0.86 2.03 2.855(5) 160 yes
    O1W H1WA O3 3_567 0.86 2.41 3.266(5) 179 yes
    C6 H6 O3 . 0.93 2.42 2.834(6) 107 no
data_global
_journal_date_recd_electronic     2008-06-16
_journal_date_accepted     2008-06-26
_journal_name_full     'Acta Crystallographica, Section E'
_journal_year     2008
_journal_volume     64
_journal_issue      8
_journal_page_first     m994
_journal_page_last     m994
_journal_paper_category     QM
_journal_coeditor_code     CS2082
_publ_contact_author_name     'Muhammad Nadeem Arshad'
_publ_contact_author_address
;
Materials Chemistry Laboratory
Department of Chemistry
GC University
Lahore 54000
Pakistan
;
_publ_contact_author_email     helen.stoeckli-evans@unine.ch
_publ_contact_author_fax     ?
_publ_contact_author_phone     '+923334537630'
_publ_section_title
;
Potassium 2-iodobenzenesulfonate monohydrate
;
loop_
    _publ_author_name
    _publ_author_address
    'Arshad, Muhammad Nadeem'
;
Materials Chemistry Laboratory
Department of Chemistry
GC University
Lahore 54000
Pakistan
;
    'Khan, Islam Ullah'
;
Materials Chemistry Laboratory
Department of Chemistry
GC University
Lahore 54000
Pakistan
;
    'Ahmad, Saeed'
;
Department of Chemistry
University of Science and Technology
Bannu
Pakistan
;
    'Shafiq, Muhammad'
;
Materials Chemistry Laboratory
Department of Chemistry
GC University
Lahore 54000
Pakistan
;
    'Stoeckli-Evans, Helen'
;
Institute of Physics
University of Neuch\^atel
rue Emile-Argand 11
CH-2009 Neuch\^atel
Switzerland
;
