# Supplementary material for: Potassium 2-iodo­benzene­sulfonate monohydrate
Source: Acta Crystallogr Sect E Struct Rep Online. 2008 Jul 5;64(Pt 8):m994. doi: 10.1107/S1600536808019429 (PMC2961920; doi:10.1107/S1600536808019429)
Supplement: Supplementary file 2 [file e-64-0m994-Isup2.hkl]

# 
# h,k,l, Fc-squared, Fo-squared, sigma(Fo-squared) and status flag 
# 
data_I
_shelx_title ' NT129208 IN P21/C' 
_shelx_refln_list_code          4 
_shelx_F_calc_maximum      265.87 
_exptl_crystal_F_000       648.00 
_reflns_d_resolution_high  0.7268 
 
loop_ 
 _symmetry_equiv_pos_as_xyz 
 'x, y, z' 
 '-x, y+1/2, -z+1/2' 
 '-x, -y, -z' 
 'x, -y-1/2, z-1/2' 
 
_cell_length_a    13.8993 
_cell_length_b     9.0678 
_cell_length_c     8.1654 
_cell_angle_alpha  90.000 
_cell_angle_beta   92.260 
_cell_angle_gamma  90.000 
 
_shelx_F_squared_multiplier     1.000 
 
loop_ 
 _refln_index_h 
 _refln_index_k 
 _refln_index_l 
 _refln_F_squared_calc 
 _refln_F_squared_meas 
 _refln_F_squared_sigma 
 _refln_observed_status 
   2   0   0     6225.49     8457.72    141.42 o 
   3   0   0    23250.42    24808.98    346.17 o 
   4   0   0     4310.21     5249.38     60.05 o 
   5   0   0    36653.06    40823.78    459.62 o 
   6   0   0     8374.47     8100.39    118.75 o 
   7   0   0    20021.38    20645.39    249.24 o 
   8   0   0      798.18      773.65     30.40 o 
   9   0   0     5465.38     5788.80    105.22 o 
  10   0   0     2997.87     3124.96     58.19 o 
  11   0   0     4491.42     4441.07     76.03 o 
  12   0   0      624.52      636.40     30.54 o 
  13   0   0     1120.66     1120.04     87.35 o 
  14   0   0      108.61      196.43     27.01 o 
  15   0   0        2.73        6.39     20.82 o 
  16   0   0     1344.91     1452.00     60.08 o 
  17   0   0       87.20       88.60     74.77 o 
  18   0   0      396.34      385.49     51.93 o 
  19   0   0        1.40        3.56     34.47 o 
   1   1   0    15153.73    16668.12    173.14 o 
   2   1   0     8246.77     9256.77     70.81 o 
   3   1   0     4111.60     4706.32     41.17 o 
   4   1   0    27090.21    29104.48    201.38 o 
   5   1   0     1123.16     1166.78     16.63 o 
   6   1   0     4080.62     4330.53     44.45 o 
   7   1   0    16758.27    17385.61    159.39 o 
   8   1   0      856.89      852.71     20.18 o 
   9   1   0     3266.01     3171.14     41.98 o 
  10   1   0     5569.44     5543.34     64.89 o 
  11   1   0     2555.09     2518.29     37.67 o 
  12   1   0     1110.38     1176.13     43.27 o 
  13   1   0      784.08      861.63     45.01 o 
  14   1   0     1174.23     1190.69     35.55 o 
  15   1   0      261.51      318.26     26.14 o 
  16   1   0       10.75       -1.90     17.91 o 
  17   1   0      425.10      465.86     54.06 o 
  18   1   0        8.58       45.99     24.75 o 
  19   1   0        5.20      -16.01     22.89 o 
   0   2   0     1391.08      937.27     44.68 o 
   1   2   0     1404.84     1483.27     28.14 o 
   2   2   0     1250.59      981.63     16.83 o 
   3   2   0    44816.93    50221.49    470.58 o 
   4   2   0    13208.00    14789.61    125.89 o 
   5   2   0       98.09       78.82     10.63 o 
   6   2   0     5363.06     5463.34     69.20 o 
   7   2   0       55.88       50.01      7.40 o 
   8   2   0     6194.59     6174.63     92.41 o 
   9   2   0       23.03       69.66     10.77 o 
  10   2   0     4996.79     4710.74     63.09 o 
  11   2   0        2.26        2.84     10.12 o 
  12   2   0       22.53       33.45     19.01 o 
  13   2   0     1676.84     1806.14     47.47 o 
  14   2   0      396.20      416.61     26.51 o 
  15   2   0      958.55      935.49     37.59 o 
  16   2   0        7.42       19.60     17.84 o 
  17   2   0        0.27       -7.24     18.49 o 
  18   2   0       17.45        2.50     23.50 o 
   1   3   0     7747.68     7723.39     99.70 o 
   2   3   0      177.39      304.63     16.63 o 
   3   3   0       35.13       57.79      9.26 o 
   4   3   0     2863.36     2647.09     36.21 o 
   5   3   0      294.01      432.09     13.94 o 
   6   3   0     2167.85     2036.87     31.72 o 
   7   3   0      849.62      785.51     21.77 o 
   8   3   0     1025.94     1098.51     27.99 o 
   9   3   0        2.10        5.33      9.08 o 
  10   3   0      488.58      509.48     22.06 o 
  11   3   0      530.47      581.00     22.01 o 
  12   3   0       66.62       57.93     17.14 o 
  13   3   0       16.45       27.68     16.33 o 
  14   3   0      271.30      276.96     24.88 o 
  15   3   0        0.55      -11.59     16.71 o 
  16   3   0       66.99       59.44     20.28 o 
  17   3   0      257.61      275.33     28.60 o 
  18   3   0       30.41       36.11     22.95 o 
   0   4   0     1640.71     1456.30    102.74 o 
   1   4   0     1037.85     1053.29     27.92 o 
   2   4   0       46.04       41.94     13.56 o 
   3   4   0      126.90      189.88     18.35 o 
   4   4   0       54.70       78.89     11.15 o 
   5   4   0      377.30      491.51     16.50 o 
   6   4   0      605.14      659.47     20.96 o 
   7   4   0     1976.08     2029.25     34.44 o 
   8   4   0      947.91     1070.24     23.79 o 
   9   4   0       22.08       37.52     15.80 o 
  10   4   0      127.72      118.51     14.06 o 
  11   4   0      366.01      321.58     26.28 o 
  12   4   0      126.72      157.07     24.67 o 
  13   4   0       35.76       67.60     19.55 o 
  14   4   0      191.32      191.21     23.56 o 
  15   4   0       46.49        8.29     18.85 o 
  16   4   0       13.71      -17.76     18.45 o 
  17   4   0        1.88      -15.95     20.23 o 
  18   4   0       84.96      102.29     25.79 o 
   1   5   0     3434.44     3440.82     59.74 o 
   2   5   0      212.16      271.12     34.94 o 
   3   5   0        1.74        5.57     10.91 o 
   4   5   0      413.14      423.54     36.48 o 
   5   5   0     1772.08     1777.02     36.38 o 
   6   5   0     2973.58     2936.47     44.98 o 
   7   5   0       32.67       40.08     10.11 o 
   8   5   0       10.72       19.09     13.54 o 
   9   5   0        8.22        9.72      9.85 o 
  10   5   0     1227.53     1165.42     47.52 o 
  11   5   0       29.09       22.47     14.97 o 
  12   5   0      480.94      471.63     35.98 o 
  13   5   0        5.24        0.12     17.58 o 
  14   5   0       65.73       76.49     22.08 o 
  15   5   0      346.74      322.81     36.05 o 
  16   5   0       18.52      -15.15     20.93 o 
  17   5   0      131.87      138.50     28.18 o 
   0   6   0     8768.65     8599.71    232.59 o 
   1   6   0      169.45      145.64     17.76 o 
   2   6   0     2157.41     2098.78     48.17 o 
   3   6   0     1931.60     1804.22     44.54 o 
   4   6   0      798.21      820.64     31.29 o 
   5   6   0     2657.26     2697.51     59.76 o 
   6   6   0     1511.42     1327.21     33.59 o 
   7   6   0     1039.33     1022.73     37.76 o 
   8   6   0      511.89      529.64     21.81 o 
   9   6   0      319.94      336.64     22.61 o 
  10   6   0      287.66      274.44     22.99 o 
  11   6   0     1226.99     1160.59     56.61 o 
  12   6   0       16.67      -17.92     17.92 o 
  13   6   0      162.92      114.98     29.21 o 
  14   6   0       10.56        9.90     20.64 o 
  15   6   0        3.24      -17.29     22.17 o 
  16   6   0      188.90      232.19     33.58 o 
   1   7   0     1056.20      914.03     35.47 o 
   2   7   0     3882.30     3844.53     73.04 o 
   3   7   0      631.84      692.39     31.40 o 
   4   7   0     3100.15     2912.34     79.30 o 
   5   7   0        1.47        2.15     13.08 o 
   6   7   0      137.50      158.65     17.77 o 
   7   7   0     3382.55     3258.67     59.39 o 
   8   7   0       56.43       22.28     16.57 o 
   9   7   0     2114.81     2032.38     62.87 o 
  10   7   0      209.00      232.80     38.26 o 
  11   7   0       11.42       52.09     30.91 o 
  12   7   0      266.32      247.45     34.21 o 
  13   7   0      254.93      259.24     34.70 o 
  14   7   0      385.88      320.13     48.13 o 
  15   7   0       56.86       48.87     30.60 o 
   0   8   0     1350.80     1506.44     97.55 o 
   1   8   0      279.50      293.45     26.05 o 
   2   8   0      811.33      855.89     37.22 o 
   3   8   0     2953.30     2951.33     66.85 o 
   4   8   0      569.70      589.90     32.85 o 
   5   8   0      422.39      444.71     32.91 o 
   6   8   0      833.74      776.62     31.86 o 
   7   8   0      123.56      146.38     23.02 o 
   8   8   0      547.80      608.24     44.48 o 
   9   8   0        9.01       25.13     27.96 o 
  10   8   0      362.12      307.09     42.77 o 
  11   8   0       82.37       78.71     28.41 o 
  12   8   0        0.10       30.85     26.14 o 
  13   8   0      268.99      310.79     40.36 o 
  14   8   0      115.10      156.47     43.68 o 
   1   9   0     1121.77     1207.42     54.73 o 
   2   9   0        0.80        8.40     18.28 o 
   3   9   0       39.35       67.68     21.49 o 
   4   9   0      642.49      713.56     37.41 o 
   5   9   0       45.42       55.38     26.74 o 
   6   9   0      546.54      612.46     63.33 o 
   7   9   0      173.14      208.68     26.60 o 
   8   9   0      290.67      304.47     44.37 o 
   9   9   0       29.35       49.45     40.87 o 
  10   9   0      168.19      103.63     36.78 o 
  11   9   0      194.50      240.48     37.92 o 
  12   9   0      123.14      117.94     33.98 o 
  13   9   0        6.56      -25.07     25.07 o 
   0  10   0      419.52      600.18     53.80 o 
   1  10   0        9.82       41.68     27.19 o 
   2  10   0       16.66        9.83     21.07 o 
   3  10   0      205.30      264.89     30.82 o 
   4  10   0       31.02       37.91     22.68 o 
   5  10   0        6.30       19.79     21.87 o 
   6  10   0      122.77      148.34     32.61 o 
   7  10   0      157.50      250.85     75.43 o 
   8  10   0       65.21       25.39     34.05 o 
   9  10   0       20.42      -27.40     42.01 o 
  10  10   0       79.11       93.21     39.62 o 
  11  10   0       12.52       54.05     43.65 o 
   1  11   0        4.43        2.43     23.70 o 
   2  11   0      101.75       79.63     27.27 o 
   3  11   0       39.04       18.70     24.22 o 
   4  11   0       87.84      141.04     35.24 o 
   5  11   0       89.63       84.67     37.80 o 
   6  11   0       18.52      -26.52     31.57 o 
   7  11   0       40.87        0.08     35.26 o 
   8  11   0       16.53       11.99     36.54 o 
   0  12   0       37.72       -8.49     37.36 o 
   1  12   0       68.80       77.51     29.46 o 
   2  12   0       10.22      -29.90     29.90 o 
   3  12   0       10.60      -28.99     28.99 o 
   4  12   0       28.53        5.01     38.45 o 
   5  12   0        1.79       -2.38     35.65 o 
 -19   1   1        3.61        7.72     24.77 o 
 -18   1   1       21.65        7.77     24.25 o 
 -17   1   1       38.94       49.64     22.99 o 
 -16   1   1      710.47      759.13     35.68 o 
 -15   1   1       62.24       46.92     16.62 o 
 -14   1   1      328.24      377.33     22.32 o 
 -13   1   1       17.27        3.85     10.76 o 
 -12   1   1        3.42       18.82     10.08 o 
 -11   1   1     2753.03     2910.03     58.96 o 
 -10   1   1      480.36      484.55     17.03 o 
  -9   1   1     2089.19     2131.01     32.99 o 
  -8   1   1      512.09      492.97     18.23 o 
  -7   1   1       12.00       11.29      5.96 o 
  -6   1   1        4.15        1.94      5.73 o 
  -5   1   1     4875.39     5462.63     58.90 o 
  -4   1   1     3853.89     3925.82     48.49 o 
  -3   1   1     5670.78     7276.77     80.70 o 
  -2   1   1     2963.41     2812.72     47.29 o 
  -1   1   1     4422.23     5024.12     44.36 o 
   0   1   1     9242.30    10252.17     70.46 o 
   1   1   1     9332.68    10115.33     63.15 o 
   2   1   1     8566.39     9196.64     59.41 o 
   3   1   1      865.86     1155.98     12.39 o 
   4   1   1     1184.76     1543.90     16.76 o 
   5   1   1     8656.59    10052.18     84.73 o 
   6   1   1     4386.01     4805.80     48.80 o 
   7   1   1     2815.74     2952.85     54.98 o 
   8   1   1      711.58      787.54     18.67 o 
   9   1   1        1.73        6.17      6.68 o 
  10   1   1        3.90        8.43      6.59 o 
  11   1   1      895.71      932.61     41.81 o 
  12   1   1      149.81      140.49     15.58 o 
  13   1   1      362.60      435.26     22.49 o 
  14   1   1       17.99        3.90     13.63 o 
  15   1   1        2.28      -15.97     15.97 o 
  16   1   1       10.41        2.32     15.67 o 
  17   1   1       69.06       57.83     19.14 o 
  18   1   1       83.25       70.31     23.09 o 
 -18   2   1      257.94      314.83     35.52 o 
 -17   2   1        1.97       24.46     23.00 o 
 -16   2   1        1.02      -14.79     16.90 o 
 -15   2   1      430.14      486.92     30.05 o 
 -14   2   1      428.00      407.21     33.86 o 
 -13   2   1      410.08      493.24     22.79 o 
 -12   2   1     1386.72     1454.25     41.32 o 
 -11   2   1       90.71      107.76     13.45 o 
 -10   2   1      251.35      298.08     27.20 o 
  -9   2   1     6334.35     6231.51     69.97 o 
  -8   2   1     1397.37     1423.34     25.28 o 
  -7   2   1     4116.34     4478.86     50.37 o 
  -6   2   1     5645.69     6024.75     76.45 o 
  -5   2   1     4300.74     4475.02     54.96 o 
  -4   2   1    11914.76    13043.31    143.41 o 
  -3   2   1      463.05      454.30     14.60 o 
  -2   2   1    20917.27    23270.29    244.80 o 
  -1   2   1     8674.68     9290.69    113.09 o 
   0   2   1     6150.39     6762.51     68.99 o 
   1   2   1    21542.03    24881.29    231.59 o 
   2   2   1     8705.93     9289.56     80.65 o 
   3   2   1     6310.29     6970.70     58.51 o 
   4   2   1     6267.06     6467.34     53.85 o 
   5   2   1       22.02       18.96      5.24 o 
   6   2   1     3055.07     2995.62     36.72 o 
   7   2   1     2880.22     2804.78     34.71 o 
   8   2   1      220.55      227.55     11.51 o 
   9   2   1     3387.18     3412.60     45.33 o 
  10   2   1      220.05      239.61     15.99 o 
  11   2   1       77.47       99.58     15.91 o 
  12   2   1     1496.37     1513.01     40.88 o 
  13   2   1      127.32       53.80     16.75 o 
  14   2   1      197.21      209.90     21.95 o 
  15   2   1      495.95      499.62     30.66 o 
  16   2   1       80.84       95.57     20.61 o 
  17   2   1      162.29      159.90     27.75 o 
  18   2   1       16.94       41.46     21.76 o 
 -18   3   1       14.53       35.78     25.73 o 
 -17   3   1      153.11      170.94     26.41 o 
 -16   3   1      108.38      108.32     23.23 o 
 -15   3   1      158.68      170.14     24.14 o 
 -14   3   1      324.18      320.71     28.86 o 
 -13   3   1     1448.53     1376.56     45.54 o 
 -12   3   1      409.00      464.17     23.88 o 
 -11   3   1     1064.84     1033.86     29.46 o 
 -10   3   1      247.27      236.83     13.55 o 
  -9   3   1      145.11      132.94     10.95 o 
  -8   3   1    12225.09    12516.88    165.29 o 
  -7   3   1      393.53      450.16     18.65 o 
  -6   3   1     4660.16     4525.00     55.94 o 
  -5   3   1     9191.94     9278.31    109.50 o 
  -4   3   1       86.32       76.78      7.43 o 
  -3   3   1    11058.97    11094.06    124.84 o 
  -2   3   1     5906.02     5958.63     81.72 o 
  -1   3   1    11195.64    10888.42    134.98 o 
   0   3   1     2467.41     2295.10     39.77 o 
   1   3   1     2369.06     2503.41     41.57 o 
   2   3   1    24787.73    26115.77    301.41 o 
   3   3   1     2844.60     2680.96     47.35 o 
   4   3   1       16.92       23.05      7.49 o 
   5   3   1    18541.22    18375.62    169.06 o 
   6   3   1      261.81      248.87     11.29 o 
   7   3   1     1517.58     1538.18     26.30 o 
   8   3   1     7179.26     6845.20     74.52 o 
   9   3   1       69.44       84.68     12.43 o 
  10   3   1     4670.71     4632.96     59.54 o 
  11   3   1     2453.80     2404.91     59.66 o 
  12   3   1      435.49      416.23     31.22 o 
  13   3   1      793.10      776.21     32.93 o 
  14   3   1      816.84      881.30     52.00 o 
  15   3   1      407.63      382.16     28.41 o 
  16   3   1      445.81      464.79     31.45 o 
  17   3   1      100.90      120.83     24.25 o 
  18   3   1       83.20       92.14     24.41 o 
 -18   4   1       26.56       49.38     28.17 o 
 -17   4   1      232.81      235.70     29.94 o 
 -16   4   1       89.39       98.29     23.36 o 
 -15   4   1     1320.58     1335.97     70.42 o 
 -14   4   1       20.92       10.76     18.04 o 
 -13   4   1        6.73       13.88     17.01 o 
 -12   4   1     2338.52     2318.38     46.53 o 
 -11   4   1      203.91      222.59     17.89 o 
 -10   4   1     1954.70     1820.89     42.44 o 
  -9   4   1     3758.88     3750.74     61.55 o 
  -8   4   1      846.48      821.78     26.53 o 
  -7   4   1      898.34      831.71     30.47 o 
  -6   4   1     6128.99     6256.90     82.86 o 
  -5   4   1     6256.83     6325.96     73.11 o 
  -4   4   1     7358.60     7001.20    103.24 o 
  -3   4   1       33.93       40.70     12.13 o 
  -2   4   1     8574.37     8346.31     99.23 o 
  -1   4   1     9937.53     9901.99    128.70 o 
   0   4   1      150.02      138.33     13.70 o 
   1   4   1    24509.04    24188.51    285.15 o 
   2   4   1     1813.09     1779.50     36.54 o 
   3   4   1     7241.88     7189.97     97.69 o 
   4   4   1     8910.12     8692.13     95.73 o 
   5   4   1     1500.34     1435.75     27.59 o 
   6   4   1    11217.36    10755.67    119.74 o 
   7   4   1     1972.41     2003.58     32.77 o 
   8   4   1      656.77      695.40     30.38 o 
   9   4   1     3715.10     3509.73     48.31 o 
  10   4   1       12.83       -4.99     10.70 o 
  11   4   1      502.38      479.02     26.54 o 
  12   4   1     2562.65     2474.58     64.54 o 
  13   4   1      226.10      201.79     22.43 o 
  14   4   1      234.48      223.09     24.13 o 
  15   4   1      261.72      297.51     39.58 o 
  16   4   1       47.14       62.99     21.10 o 
  17   4   1      162.79      236.01     34.86 o 
 -17   5   1       11.89       40.88     25.16 o 
 -16   5   1      412.97      445.57     40.73 o 
 -15   5   1        0.29       -5.69     19.47 o 
 -14   5   1      281.34      266.09     28.13 o 
 -13   5   1      297.81      302.06     27.62 o 
 -12   5   1       93.87      133.98     19.68 o 
 -11   5   1     1942.83     1868.06     45.78 o 
 -10   5   1     1002.66     1055.75     36.15 o 
  -9   5   1      686.96      616.16     26.01 o 
  -8   5   1     2850.82     2687.84     50.33 o 
  -7   5   1      281.05      330.92     19.19 o 
  -6   5   1     1169.77     1147.10     26.04 o 
  -5   5   1    10775.27    10855.39    129.83 o 
  -4   5   1     1920.51     1885.22     43.62 o 
  -3   5   1     1763.70     1662.43     47.90 o 
  -2   5   1     8115.98     8285.18    101.96 o 
  -1   5   1     5359.53     5079.28     79.13 o 
   0   5   1     3747.44     3459.36     73.36 o 
   1   5   1     3365.30     3528.60     80.51 o 
   2   5   1     8124.86     7848.29    109.46 o 
   3   5   1     1225.83     1066.11     35.99 o 
   4   5   1        6.71       23.71     10.11 o 
   5   5   1     6621.29     6297.83     99.81 o 
   6   5   1      173.57      180.27     13.49 o 
   7   5   1      883.45      873.55     27.15 o 
   8   5   1     6130.62     6024.42     72.30 o 
   9   5   1      298.92      327.25     16.78 o 
  10   5   1      173.82      167.47     17.59 o 
  11   5   1      997.66      931.06     36.20 o 
  12   5   1      124.47      135.89     21.10 o 
  13   5   1      820.96      759.33     41.18 o 
  14   5   1        8.07       12.88     18.72 o 
  15   5   1      176.55      221.17     27.51 o 
  16   5   1      105.36       95.68     24.18 o 
  17   5   1       26.36       14.28     27.53 o 
 -16   6   1       20.24        3.85     26.48 o 
 -15   6   1       55.06       96.72     29.49 o 
 -14   6   1       95.89       93.89     27.67 o 
 -13   6   1       30.01       31.36     23.16 o 
 -12   6   1     1336.24     1415.06    122.11 o 
 -11   6   1       92.36      111.71     23.98 o 
 -10   6   1      104.19      131.84     25.76 o 
  -9   6   1     2235.22     2336.03     50.56 o 
  -8   6   1       85.99      106.43     17.38 o 
  -7   6   1     1748.78     1710.16     37.11 o 
  -6   6   1      829.91      799.03     26.01 o 
  -5   6   1      730.34      700.60     30.12 o 
  -4   6   1      618.45      632.36     28.32 o 
  -3   6   1     2895.45     3076.76     61.23 o 
  -2   6   1     5535.15     5437.64     88.17 o 
  -1   6   1     1593.53     1529.67     40.63 o 
   0   6   1      183.30      230.79     23.39 o 
   1   6   1      672.70      610.45     27.00 o 
   2   6   1     1414.06     1413.84     39.03 o 
   3   6   1      643.33      607.80     26.50 o 
   4   6   1     2278.30     2231.02     49.18 o 
   5   6   1        7.54       -8.12     10.85 o 
   6   6   1      947.24      889.35     28.72 o 
   7   6   1       67.53       73.64     13.76 o 
   8   6   1      604.47      587.67     21.98 o 
   9   6   1     2031.42     2046.49     42.95 o 
  10   6   1       12.14       37.42     14.54 o 
  11   6   1      134.11      144.30     23.69 o 
  12   6   1      171.30      220.17     25.73 o 
  13   6   1        1.85      -17.01     17.01 o 
  14   6   1       87.07       34.15     28.43 o 
  15   6   1      183.37      141.63     26.68 o 
  16   6   1      291.35      282.50     32.10 o 
 -15   7   1       90.23       63.58     29.57 o 
 -14   7   1       11.05      -11.83     23.57 o 
 -13   7   1      194.12      216.59     43.35 o 
 -12   7   1       57.12       76.35     52.61 o 
 -11   7   1       30.57       57.25     30.73 o 
 -10   7   1       31.06       67.23     19.47 o 
  -9   7   1      123.82      150.49     22.84 o 
  -8   7   1      491.01      563.49     32.43 o 
  -7   7   1       92.89       86.81     20.52 o 
  -6   7   1        8.80        7.38     13.16 o 
  -5   7   1      606.82      640.63     35.90 o 
  -4   7   1       37.67       51.32     17.77 o 
  -3   7   1      178.81      181.80     21.16 o 
  -2   7   1     2081.78     2199.65     53.36 o 
  -1   7   1     1276.85     1295.07     40.94 o 
   0   7   1        5.16      -13.29     13.29 o 
   1   7   1      173.29      136.29     22.27 o 
   2   7   1      652.39      680.80     30.52 o 
   3   7   1      114.94      134.73     19.02 o 
   4   7   1       56.43       28.20     15.59 o 
   5   7   1     1450.10     1545.17     44.81 o 
   6   7   1      531.22      498.22     24.13 o 
   7   7   1       37.13       29.81     14.01 o 
   8   7   1      188.63      195.80     21.18 o 
   9   7   1      225.57      184.34     28.13 o 
  10   7   1      235.08      195.09     32.72 o 
  11   7   1        2.38      -16.86     38.73 o 
  12   7   1      101.82       91.77     27.06 o 
  13   7   1        2.95       -9.95     21.77 o 
  14   7   1       10.55       28.61     24.06 o 
  15   7   1       16.03      -26.42     26.42 o 
 -14   8   1       24.17       35.04     28.08 o 
 -13   8   1      227.47      171.58     45.27 o 
 -12   8   1        2.41       15.23     26.72 o 
 -11   8   1       29.28      -17.84     27.81 o 
 -10   8   1       76.63       80.39     39.98 o 
  -9   8   1        0.16      -12.49     18.44 o 
  -8   8   1       64.58       65.71     21.60 o 
  -7   8   1      671.35      587.45     34.35 o 
  -6   8   1      335.72      288.12     29.72 o 
  -5   8   1       16.50       20.22     17.84 o 
  -4   8   1       72.71       39.61     18.80 o 
  -3   8   1        0.81      -12.58     25.12 o 
  -2   8   1      358.43      337.73     27.03 o 
  -1   8   1      120.62      105.50     20.32 o 
   0   8   1      247.38      244.52     24.59 o 
   1   8   1       44.11       95.52     20.71 o 
   2   8   1       10.67        0.99     16.53 o 
   3   8   1        9.93        3.78     18.50 o 
   4   8   1      281.90      297.21     25.89 o 
   5   8   1       84.27       97.12     18.34 o 
   6   8   1      136.72      152.36     22.07 o 
   7   8   1        9.68       -8.70     16.59 o 
   8   8   1      100.83      104.57     31.76 o 
   9   8   1       16.21       10.43     21.92 o 
  10   8   1       79.31       25.60     24.55 o 
  11   8   1       47.83        7.10     24.19 o 
  12   8   1       66.25       41.93     25.26 o 
  13   8   1      157.23      134.08     30.52 o 
  14   8   1        0.55        8.65     24.59 o 
 -13   9   1       17.97       16.51     39.36 o 
 -12   9   1       47.41       55.33     31.47 o 
 -11   9   1       53.57        0.11     34.60 o 
 -10   9   1       16.54        5.75     30.58 o 
  -9   9   1      280.68      287.39     36.98 o 
  -8   9   1       19.57       13.21     21.42 o 
  -7   9   1        3.56        4.33     23.52 o 
  -6   9   1      435.75      379.12     31.86 o 
  -5   9   1        2.81      -17.61     17.61 o 
  -4   9   1        2.46       30.52     20.52 o 
  -3   9   1       95.90       85.32     22.15 o 
  -2   9   1        0.24      -16.78     16.78 o 
  -1   9   1        1.89      -16.85     16.85 o 
   0   9   1      472.92      422.12     30.98 o 
   1   9   1       92.34      105.43     35.06 o 
   2   9   1        0.48      -15.11     18.30 o 
   3   9   1      736.63      674.84     36.74 o 
   4   9   1       56.53       57.28     20.36 o 
   5   9   1       84.54       53.06     22.17 o 
   6   9   1       80.75       91.58     22.62 o 
   7   9   1      105.20      123.93     41.12 o 
   8   9   1       64.86       57.22     32.49 o 
   9   9   1       33.96       40.42     36.00 o 
  10   9   1      142.57      126.36     32.52 o 
  11   9   1       35.06        4.61     39.63 o 
  12   9   1        4.24       18.23     25.11 o 
  13   9   1        2.40        2.66     26.49 o 
 -11  10   1       40.16       79.65     39.23 o 
 -10  10   1      227.66      195.26     46.21 o 
  -9  10   1        0.53      -30.64     30.64 o 
  -8  10   1       13.34        5.09     26.84 o 
  -7  10   1       73.21       41.72     24.70 o 
  -6  10   1       25.14       19.82     22.03 o 
  -5  10   1       77.10       42.60     23.97 o 
  -4  10   1      340.04      289.20     31.18 o 
  -3  10   1      122.36       90.15     24.69 o 
  -2  10   1       96.03      122.51     26.16 o 
  -1  10   1       74.74       98.61     32.00 o 
   0  10   1        6.50      -15.71     21.06 o 
   1  10   1      615.41      637.08     38.01 o 
   2  10   1        8.95       19.88     21.26 o 
   3  10   1      173.27      140.28     25.75 o 
   4  10   1       86.02        2.18     24.46 o 
   5  10   1       22.56      -12.76     28.54 o 
   6  10   1      101.92      102.53     37.25 o 
   7  10   1      233.50      349.48     68.50 o 
   8  10   1      108.86       85.93     38.32 o 
   9  10   1       24.08       -9.25     28.33 o 
  10  10   1       23.66       -6.05     28.73 o 
  11  10   1       11.08       -8.46     26.35 o 
  -8  11   1      105.77       80.40     41.45 o 
  -7  11   1       24.18       53.27     39.70 o 
  -6  11   1      141.48      120.69     34.24 o 
  -5  11   1       58.35       64.70     26.90 o 
  -4  11   1       16.88        9.67     24.25 o 
  -3  11   1      288.97      305.65     40.25 o 
  -2  11   1       59.17       72.75     25.97 o 
  -1  11   1      107.23       98.09     26.93 o 
   0  11   1      146.91      204.03     31.00 o 
   1  11   1        7.41       -3.45     22.15 o 
   2  11   1       48.94       93.36     31.63 o 
   3  11   1       76.57       69.10     30.17 o 
   4  11   1       89.23       34.76     35.46 o 
   5  11   1       86.49       61.70     44.61 o 
   6  11   1       17.52       33.39     35.51 o 
   7  11   1       19.91       25.89     35.03 o 
   8  11   1       96.62      110.21     41.94 o 
  -4  12   1       16.58       15.81     32.33 o 
  -3  12   1       65.24       63.73     30.14 o 
  -2  12   1       80.49       93.99     31.20 o 
  -1  12   1       99.11      103.40     30.68 o 
   0  12   1       18.90       57.65     33.78 o 
   1  12   1       19.32       32.52     38.11 o 
   2  12   1       82.14       75.96     54.72 o 
   3  12   1        0.24        9.95     37.83 o 
   4  12   1      193.68      178.63     48.50 o 
 -18   0   2        9.70       -2.21     32.75 o 
 -17   0   2        4.45       -3.63     31.60 o 
 -16   0   2      512.99      521.69     52.90 o 
 -15   0   2      188.16      175.93     38.80 o 
 -14   0   2     3517.67     3794.43     76.30 o 
 -13   0   2      567.65      500.67     46.51 o 
 -12   0   2        2.51       27.93     15.09 o 
 -11   0   2     3756.14     3702.00     74.95 o 
 -10   0   2     6984.79     6670.03    151.26 o 
  -9   0   2     6728.14     6725.15    110.26 o 
  -8   0   2     5302.40     5474.93     91.42 o 
  -7   0   2      109.55      164.32     42.28 o 
  -6   0   2    13144.04    13702.66    191.99 o 
  -5   0   2     7011.63     7150.14    134.86 o 
  -4   0   2       73.93      128.43     17.05 o 
  -3   0   2    70685.01    73155.27   1155.55 o 
  -2   0   2     5008.49     6089.59    145.02 o 
  -1   0   2     1898.69     1588.06     24.69 o 
   0   0   2    12188.63    11834.73     99.24 o 
   1   0   2       38.32       39.82      6.53 o 
   2   0   2    34757.57    36808.50    424.47 o 
   3   0   2    17916.58    18430.82    329.32 o 
   4   0   2    17621.25    18110.94    260.93 o 
   5   0   2       39.56       19.92      8.57 o 
   6   0   2    19118.32    20466.19    221.34 o 
   7   0   2    12213.77    11803.56    200.09 o 
   8   0   2     3550.48     3434.71     92.04 o 
   9   0   2      768.95      772.76     34.02 o 
  10   0   2     2808.80     2636.55     62.69 o 
  11   0   2      456.64      533.74     35.23 o 
  12   0   2      175.63      146.22     22.84 o 
  13   0   2     2842.28     3022.40     77.88 o 
  14   0   2      108.78      106.05     24.13 o 
  15   0   2      752.70      725.82     43.18 o 
  16   0   2       76.13       51.01     26.21 o 
  17   0   2        0.15      -22.37     22.37 o 
  18   0   2      165.28      204.63     36.43 o 
 -18   1   2      122.18      141.05     30.30 o 
 -17   1   2      369.03      331.95     34.98 o 
 -16   1   2      262.18      340.90     33.11 o 
 -15   1   2      102.51       81.51     32.83 o 
 -14   1   2      967.46      965.27     31.74 o 
 -13   1   2     1381.20     1402.68     31.59 o 
 -12   1   2      657.77      632.03     23.05 o 
 -11   1   2       47.07       44.55     10.69 o 
 -10   1   2     3893.24     3939.69     54.06 o 
  -9   1   2     1530.68     1503.57     28.44 o 
  -8   1   2       13.54       31.50     14.62 o 
  -7   1   2    17473.35    17280.20    186.95 o 
  -6   1   2       15.17        7.10      9.27 o 
  -5   1   2      504.26      399.26     20.73 o 
  -4   1   2    28056.33    28766.13    331.44 o 
  -3   1   2      202.10      212.30     10.46 o 
  -2   1   2    13193.59    13692.73    114.43 o 
  -1   1   2    22471.18    24306.60    176.18 o 
   0   1   2     1305.61     1229.40     13.81 o 
   1   1   2    16315.46    16742.69    119.41 o 
   2   1   2     2932.08     2989.65     35.97 o 
   3   1   2    10227.69    10429.09     86.74 o 
   4   1   2    15144.08    15109.83    121.96 o 
   5   1   2     1808.64     1943.11     22.88 o 
   6   1   2     8786.17     8672.01     76.10 o 
   7   1   2     5679.12     5543.68     53.89 o 
   8   1   2     3609.75     3653.29     43.07 o 
   9   1   2     4027.11     3927.48     63.46 o 
  10   1   2      344.51      326.68     17.02 o 
  11   1   2     3084.48     2936.73     50.30 o 
  12   1   2      863.49      857.96     28.43 o 
  13   1   2        5.30      -12.25     12.25 o 
  14   1   2     1795.34     1731.10     64.17 o 
  15   1   2        9.07       22.55     15.25 o 
  16   1   2        2.99        6.51     16.26 o 
  17   1   2      429.36      482.51     36.59 o 
  18   1   2       27.44       -4.97     20.48 o 
 -18   2   2      244.34      244.00     35.08 o 
 -17   2   2      461.07      513.87     40.93 o 
 -16   2   2       53.10       46.50     27.15 o 
 -15   2   2       16.28       32.40     18.68 o 
 -14   2   2        5.10        5.95     13.42 o 
 -13   2   2     1159.56     1152.91     33.64 o 
 -12   2   2      241.28      196.59     19.10 o 
 -11   2   2     1869.16     1973.13     39.79 o 
 -10   2   2       59.71       72.87     10.71 o 
  -9   2   2      161.91      176.94     12.98 o 
  -8   2   2     3198.21     2912.01     45.39 o 
  -7   2   2     2735.63     2972.59     44.28 o 
  -6   2   2    13131.41    12671.57    160.83 o 
  -5   2   2        6.26       53.40     13.19 o 
  -4   2   2       24.49       18.68      9.71 o 
  -3   2   2     8540.98     8828.10    111.26 o 
  -2   2   2     1222.92     1297.93     22.49 o 
  -1   2   2    13210.51    14117.82    138.24 o 
   0   2   2    35753.61    36613.81    266.81 o 
   1   2   2    11890.73    12381.94    100.24 o 
   2   2   2      735.37      630.90     11.72 o 
   3   2   2    16559.28    16848.45    133.95 o 
   4   2   2     5417.52     5239.91     47.92 o 
   5   2   2     6987.31     6786.71     67.45 o 
   6   2   2      112.50      116.11     11.93 o 
   7   2   2     5607.33     5556.93     58.37 o 
   8   2   2      301.39      299.55     14.90 o 
   9   2   2      852.54      841.64     24.19 o 
  10   2   2     3869.29     3799.37     63.34 o 
  11   2   2      325.04      264.64     23.20 o 
  12   2   2      349.31      337.71     22.93 o 
  13   2   2      253.62      228.25     21.19 o 
  14   2   2       40.21       37.86     16.13 o 
  15   2   2       63.77       76.78     19.63 o 
  16   2   2      483.33      514.40     40.05 o 
  17   2   2       62.77       43.27     20.62 o 
  18   2   2      155.15      158.74     25.82 o 
 -18   3   2       37.83       -6.30     39.52 o 
 -17   3   2       57.07       68.80     35.76 o 
 -16   3   2       70.12       32.09     21.87 o 
 -15   3   2       85.50       85.43     21.68 o 
 -14   3   2       93.12      110.39     35.51 o 
 -13   3   2      111.31      111.81     16.57 o 
 -12   3   2        1.11       10.54     12.75 o 
 -11   3   2     1733.61     1679.34     38.01 o 
 -10   3   2     1860.19     1733.55     36.93 o 
  -9   3   2       26.29       29.10      9.28 o 
  -8   3   2        1.77        7.32      7.84 o 
  -7   3   2     1451.07     1347.54     25.89 o 
  -6   3   2      242.62      266.78     12.91 o 
  -5   3   2      586.50      634.01     22.70 o 
  -4   3   2     4827.96     4651.65     61.85 o 
  -3   3   2      378.31      388.43     13.81 o 
  -2   3   2        5.29       18.26      9.78 o 
  -1   3   2      808.67      790.56     19.74 o 
   0   3   2      764.53      631.70     16.83 o 
   1   3   2     2755.73     2717.18     38.52 o 
   2   3   2      589.36      663.79     14.47 o 
   3   3   2      876.21      729.44     20.90 o 
   4   3   2     1031.27     1027.45     20.61 o 
   5   3   2       41.42       74.48      7.21 o 
   6   3   2      694.62      627.72     15.44 o 
   7   3   2      847.22      834.47     18.49 o 
   8   3   2     1364.78     1296.94     22.78 o 
   9   3   2      320.14      306.08     14.39 o 
  10   3   2      335.88      331.76     18.74 o 
  11   3   2      744.75      689.15     35.96 o 
  12   3   2       11.24       13.27     28.45 o 
  13   3   2        5.91       -3.12     14.91 o 
  14   3   2      271.18      297.70     24.90 o 
  15   3   2       11.36      -16.96     31.75 o 
  16   3   2       26.85        0.77     19.10 o 
  17   3   2       29.98       46.04     21.90 o 
  18   3   2        0.04        0.70     21.74 o 
 -17   4   2      114.34       88.58     35.97 o 
 -16   4   2       22.85        4.24     19.44 o 
 -15   4   2      117.32      167.21     25.28 o 
 -14   4   2       73.03       58.43     19.99 o 
 -13   4   2       38.99        2.66     13.59 o 
 -12   4   2      255.81      221.48     19.26 o 
 -11   4   2      169.79      209.64     18.02 o 
 -10   4   2     1398.68     1430.03     38.80 o 
  -9   4   2       32.66       17.61     13.33 o 
  -8   4   2       46.12       68.75     13.84 o 
  -7   4   2        2.39       -6.59      9.33 o 
  -6   4   2     1942.05     2143.57     40.05 o 
  -5   4   2      925.97     1005.97     30.37 o 
  -4   4   2      600.56      581.25     17.34 o 
  -3   4   2     1228.66     1016.99     29.37 o 
  -2   4   2      824.58      879.42     30.87 o 
  -1   4   2     7424.52     8305.42    111.24 o 
   0   4   2      512.45      496.35     16.12 o 
   1   4   2      326.00      318.39     14.19 o 
   2   4   2      469.59      587.99     18.50 o 
   3   4   2        0.32        3.56      7.60 o 
   4   4   2      213.15      219.31     11.32 o 
   5   4   2      372.75      390.57     13.65 o 
   6   4   2      674.97      685.13     17.55 o 
   7   4   2       12.54        4.53     10.08 o 
   8   4   2       16.77       -0.56      7.35 o 
   9   4   2       49.83       44.62     12.00 o 
  10   4   2        0.16       13.95     12.09 o 
  11   4   2      476.41      470.79     32.99 o 
  12   4   2       45.93       17.08     19.23 o 
  13   4   2      179.25      205.00     26.77 o 
  14   4   2       28.19       33.02     18.52 o 
  15   4   2       35.84        3.99     18.66 o 
  16   4   2      170.02      163.52     25.88 o 
  17   4   2        2.62       -5.80     20.60 o 
 -17   5   2        2.54        9.74     33.45 o 
 -16   5   2        0.22       21.78     25.39 o 
 -15   5   2      131.16       94.01     27.62 o 
 -14   5   2       31.16       15.79     28.08 o 
 -13   5   2      264.10      303.58     25.06 o 
 -12   5   2        0.57        9.39     13.85 o 
 -11   5   2       63.39       39.11     16.10 o 
 -10   5   2      335.62      366.66     30.42 o 
  -9   5   2      430.53      492.29     28.76 o 
  -8   5   2     2697.81     2645.29     50.40 o 
  -7   5   2      104.69      138.06     15.10 o 
  -6   5   2       44.26       29.60     11.69 o 
  -5   5   2      673.92      661.31     40.10 o 
  -4   5   2     2062.50     2081.50     46.79 o 
  -3   5   2     1111.16     1049.37     32.16 o 
  -2   5   2     1569.79     1529.75     70.01 o 
  -1   5   2       24.91       36.59     12.56 o 
   0   5   2        9.07       12.43      8.74 o 
   1   5   2     2505.38     2413.30     41.15 o 
   2   5   2      230.89      243.88     14.83 o 
   3   5   2     1608.86     1577.84     33.90 o 
   4   5   2      367.37      357.22     16.17 o 
   5   5   2       17.88       18.35      8.77 o 
   6   5   2     1075.19     1069.29     23.97 o 
   7   5   2     1241.37     1137.18     24.85 o 
   8   5   2      400.75      440.98     19.15 o 
   9   5   2     1567.53     1528.15     37.69 o 
  10   5   2        0.49      -12.83     12.83 o 
  11   5   2       22.59       -5.56     13.34 o 
  12   5   2      555.31      550.86     26.91 o 
  13   5   2        1.41       -7.34     18.69 o 
  14   5   2      224.48      143.67     27.96 o 
  15   5   2        1.01      -17.79     17.79 o 
  16   5   2        1.59       -8.50     20.43 o 
  17   5   2        1.56      -17.42     20.99 o 
 -16   6   2      126.88      102.04     47.80 o 
 -15   6   2        0.69       30.30     26.86 o 
 -14   6   2      661.21      673.48     47.55 o 
 -13   6   2       44.29       32.72     23.71 o 
 -12   6   2      165.13      155.46     22.27 o 
 -11   6   2      332.65      319.03     29.76 o 
 -10   6   2      465.56      501.82     35.61 o 
  -9   6   2     1150.55     1128.74     41.27 o 
  -8   6   2     1164.75     1182.55     41.48 o 
  -7   6   2      519.03      454.99     27.96 o 
  -6   6   2      539.29      515.05     43.99 o 
  -5   6   2     1038.73     1037.91     36.62 o 
  -4   6   2      494.40      428.28     25.16 o 
  -3   6   2     6202.51     6127.25     97.56 o 
  -2   6   2      160.77      204.78     29.63 o 
  -1   6   2     1507.76     1381.13     38.88 o 
   0   6   2      941.40      887.19     25.33 o 
   1   6   2       97.84      130.44     21.07 o 
   2   6   2     4886.11     4561.93     76.10 o 
   3   6   2      388.78      353.06     21.51 o 
   4   6   2     2145.90     1990.10     42.62 o 
   5   6   2      630.03      580.76     23.56 o 
   6   6   2      784.83      721.57     23.22 o 
   7   6   2      330.46      321.27     19.38 o 
   8   6   2     1093.26     1058.21     33.39 o 
   9   6   2      231.17      249.10     21.27 o 
  10   6   2       95.96       70.03     16.64 o 
  11   6   2        8.33        5.26     14.90 o 
  12   6   2        1.15        6.22     19.19 o 
  13   6   2      704.16      714.74     46.01 o 
  14   6   2        8.49       -3.96     20.31 o 
  15   6   2       86.00       63.92     26.96 o 
  16   6   2        8.66       27.43     23.77 o 
 -15   7   2       65.63       59.27     30.46 o 
 -14   7   2       48.64       61.55     29.33 o 
 -13   7   2      192.04      163.73     33.21 o 
 -12   7   2      564.52      560.73     42.75 o 
 -11   7   2       14.08       53.35     36.78 o 
 -10   7   2      715.39      682.99     37.57 o 
  -9   7   2       34.66       74.52     20.86 o 
  -8   7   2       10.33        3.82     20.81 o 
  -7   7   2     2381.92     2430.13     93.04 o 
  -6   7   2      315.75      315.97     30.55 o 
  -5   7   2     1838.36     1721.45     49.86 o 
  -4   7   2     1162.07     1200.34     41.16 o 
  -3   7   2      262.00      370.64     25.80 o 
  -2   7   2     1367.87     1323.99     41.82 o 
  -1   7   2     3066.50     3203.58     81.73 o 
   0   7   2     1508.20     1357.98     44.20 o 
   1   7   2     1751.35     1644.87     45.49 o 
   2   7   2       95.36       98.44     18.12 o 
   3   7   2      568.57      515.77     27.17 o 
   4   7   2     2117.83     2036.70     45.65 o 
   5   7   2       86.87       77.51     15.97 o 
   6   7   2     1751.90     1699.17     43.13 o 
   7   7   2        5.83       18.60     15.41 o 
   8   7   2      216.28      234.66     22.22 o 
   9   7   2      497.28      485.54     28.17 o 
  10   7   2      214.16      174.53     26.07 o 
  11   7   2      665.16      644.79     35.64 o 
  12   7   2       80.55       45.51     22.12 o 
  13   7   2        5.14       -4.49     20.38 o 
  14   7   2       40.19       17.08     26.55 o 
  15   7   2       86.03       91.75     28.09 o 
 -14   8   2       29.30       39.65     30.38 o 
 -13   8   2      200.19      205.24     37.61 o 
 -12   8   2       11.33       62.91     53.94 o 
 -11   8   2      585.79      601.32     57.88 o 
 -10   8   2       55.65       94.85     24.55 o 
  -9   8   2      337.41      362.96     31.98 o 
  -8   8   2      539.32      554.97     34.58 o 
  -7   8   2      175.65      249.52     27.24 o 
  -6   8   2     1456.71     1443.11     49.53 o 
  -5   8   2      316.21      351.20     29.30 o 
  -4   8   2      401.07      332.76     27.88 o 
  -3   8   2      735.03      890.55     40.40 o 
  -2   8   2       97.09       92.16     24.82 o 
  -1   8   2      503.40      520.01     31.01 o 
   0   8   2     3290.35     3262.03     70.33 o 
   1   8   2      682.46      589.28     57.13 o 
   2   8   2      236.20      302.24     26.42 o 
   3   8   2     1142.54     1104.27     40.74 o 
   4   8   2       51.00       65.20     24.76 o 
   5   8   2     1720.28     1707.40     51.69 o 
   6   8   2       30.56       -2.86     28.92 o 
   7   8   2      754.62      732.04     38.24 o 
   8   8   2      190.30      197.52     23.03 o 
   9   8   2      140.81      158.57     29.06 o 
  10   8   2      860.59      820.13     44.09 o 
  11   8   2       50.21       25.58     23.03 o 
  12   8   2      117.22       91.85     27.54 o 
  13   8   2       56.89       69.99     27.41 o 
  14   8   2        0.08       20.91     25.09 o 
 -12   9   2        0.86       48.39     56.24 o 
 -11   9   2      197.73      269.61     50.91 o 
 -10   9   2      433.08      473.71     48.57 o 
  -9   9   2      174.16      211.20     30.35 o 
  -8   9   2       63.68       69.33     23.99 o 
  -7   9   2      421.71      474.10     46.97 o 
  -6   9   2       31.08       47.11     22.51 o 
  -5   9   2       14.42       49.79     21.34 o 
  -4   9   2     1334.55     1475.05     51.06 o 
  -3   9   2      137.54       96.33     22.73 o 
  -2   9   2      641.35      740.25     38.76 o 
  -1   9   2      158.27      190.96     25.62 o 
   0   9   2       17.92       -0.21     18.43 o 
   1   9   2      691.13      843.73     39.21 o 
   2   9   2      215.18      247.70     25.87 o 
   3   9   2      808.38      910.07     39.52 o 
   4   9   2      154.66      155.67     26.37 o 
   5   9   2       17.94       -2.29     20.95 o 
   6   9   2      143.05      198.98     26.64 o 
   7   9   2      473.02      407.48     41.63 o 
   8   9   2      258.55      210.28     30.07 o 
   9   9   2      183.23      257.33     32.35 o 
  10   9   2        0.12       17.74     23.45 o 
  11   9   2       82.28       53.65     26.49 o 
  12   9   2       67.39       85.81     29.23 o 
 -11  10   2        8.53      126.34     65.73 o 
 -10  10   2       87.26        8.43     47.94 o 
  -9  10   2        0.08      -13.87     28.83 o 
  -8  10   2       13.91       20.92     25.14 o 
  -7  10   2       47.41       55.71     25.51 o 
  -6  10   2       68.12       85.25     25.85 o 
  -5  10   2       98.67      153.47     28.47 o 
  -4  10   2      105.45       90.47     26.03 o 
  -3  10   2      487.40      529.24     49.04 o 
  -2  10   2       22.37       56.78     22.70 o 
  -1  10   2        6.22       20.96     21.67 o 
   0  10   2      360.56      535.29     36.09 o 
   1  10   2       14.83       51.65     21.67 o 
   2  10   2       92.22      125.42     30.51 o 
   3  10   2      298.69      366.60     48.42 o 
   4  10   2      263.41      275.33     36.85 o 
   5  10   2        8.89        7.18     24.84 o 
   6  10   2       99.20       95.92     35.92 o 
   7  10   2      152.42      185.76     36.19 o 
   8  10   2        8.70        3.28     25.95 o 
   9  10   2        0.28      -24.01     26.97 o 
  10  10   2       58.77       65.80     33.02 o 
  -8  11   2      245.65      249.86     53.19 o 
  -7  11   2      155.61      106.59     36.07 o 
  -6  11   2       11.08      -11.91     25.06 o 
  -5  11   2        0.06        5.70     24.75 o 
  -4  11   2        5.99        4.41     23.98 o 
  -3  11   2       19.65       -1.22     23.83 o 
  -2  11   2       24.24       33.39     29.68 o 
  -1  11   2      212.68      304.85     40.78 o 
   0  11   2       31.15       27.46     28.10 o 
   1  11   2        1.62       44.54     35.45 o 
   2  11   2        1.83      -22.96     31.33 o 
   3  11   2       71.08       49.46     37.96 o 
   4  11   2       57.41       41.14     51.89 o 
   5  11   2        0.18        7.12     34.68 o 
   6  11   2       12.75      -14.44     33.26 o 
   7  11   2       12.72      -17.29     28.45 o 
   8  11   2        0.24       32.88     31.54 o 
  -3  12   2        2.74       13.14     33.24 o 
  -2  12   2        3.95      -30.96     36.45 o 
  -1  12   2       59.61       18.79     38.28 o 
   0  12   2        7.74       32.83     37.41 o 
   1  12   2        0.48       53.29     40.35 o 
   2  12   2       73.67       56.70     39.86 o 
   3  12   2       23.67        6.97     38.03 o 
 -18   1   3       83.64       92.15     34.98 o 
 -17   1   3       15.90      -14.43     38.10 o 
 -16   1   3        3.35       -9.18     29.50 o 
 -15   1   3       43.58       37.83     19.24 o 
 -14   1   3      334.41      341.67     26.85 o 
 -13   1   3       86.82       93.31     20.59 o 
 -12   1   3       31.75       40.01     13.76 o 
 -11   1   3       30.76       27.83     12.99 o 
 -10   1   3      191.39      231.32     16.56 o 
  -9   1   3      466.46      540.86     21.37 o 
  -8   1   3     1035.86     1108.28     33.09 o 
  -7   1   3      205.91      217.71     16.68 o 
  -6   1   3     1565.38     1589.42     69.02 o 
  -5   1   3     1777.99     1790.39     32.00 o 
  -4   1   3      832.87      813.18     20.55 o 
  -3   1   3      479.71      391.37     12.34 o 
  -2   1   3      619.10      806.37     14.51 o 
  -1   1   3     7251.54     8048.38     61.23 o 
   0   1   3      147.26      182.43      6.07 o 
   1   1   3     1099.34     1449.50     18.70 o 
   2   1   3      638.46      554.62     14.59 o 
   3   1   3      910.91      773.27     23.02 o 
   4   1   3     1669.62     1564.69     30.51 o 
   5   1   3     1368.56     1217.57     17.24 o 
   6   1   3     1481.90     1451.84     19.50 o 
   7   1   3        3.98       10.83      5.89 o 
   8   1   3     1645.74     1542.62     23.46 o 
   9   1   3      454.79      465.75     14.59 o 
  10   1   3     1174.25     1166.16     39.52 o 
  11   1   3       29.85       20.39     11.79 o 
  12   1   3      156.40      133.36     19.69 o 
  13   1   3      247.85      238.70     24.18 o 
  14   1   3       95.54       81.57     16.98 o 
  15   1   3      434.77      465.29     26.45 o 
  16   1   3        1.28       -4.78     16.17 o 
  17   1   3       77.33       98.97     23.33 o 
  18   1   3        1.62      -20.08     20.08 o 
 -18   2   3       87.55       87.07     29.88 o 
 -17   2   3      117.54      123.19     32.85 o 
 -16   2   3       91.69      134.92     30.53 o 
 -15   2   3      410.81      370.79     37.04 o 
 -14   2   3       25.56       15.62     14.20 o 
 -13   2   3      205.86      268.91     20.45 o 
 -12   2   3     2388.26     2251.04     45.44 o 
 -11   2   3      965.83     1021.39     32.40 o 
 -10   2   3     1231.19     1310.37     34.65 o 
  -9   2   3      749.18      805.75     34.25 o 
  -8   2   3      998.98      974.91     37.20 o 
  -7   2   3     3590.16     3324.98     60.07 o 
  -6   2   3      119.03      137.21      9.79 o 
  -5   2   3     6147.96     6165.83     77.01 o 
  -4   2   3      865.72      782.54     19.69 o 
  -3   2   3       44.83       81.58      6.57 o 
  -2   2   3    12710.25    13191.95    121.23 o 
  -1   2   3      148.91      194.58      8.68 o 
   0   2   3     2545.07     2596.50     28.21 o 
   1   2   3     6476.67     6354.90     54.75 o 
   2   2   3       26.35       42.40     10.14 o 
   3   2   3     9366.49     9649.52     87.27 o 
   4   2   3     3863.19     3793.30     40.46 o 
   5   2   3      229.84      243.71      9.18 o 
   6   2   3     3968.71     3934.32     43.73 o 
   7   2   3      309.35      331.46     14.04 o 
   8   2   3      959.20      934.11     20.11 o 
   9   2   3     2114.87     1976.34     37.76 o 
  10   2   3      101.39       78.60     12.77 o 
  11   2   3      629.79      635.48     26.81 o 
  12   2   3      569.47      551.11     25.75 o 
  13   2   3       79.53       95.08     17.77 o 
  14   2   3      275.67      308.15     24.28 o 
  15   2   3       10.88        7.72     16.95 o 
  16   2   3      149.02      172.78     33.40 o 
  17   2   3       77.13       52.45     21.56 o 
 -18   3   3       59.60       75.14     38.28 o 
 -17   3   3      178.18      188.81     35.87 o 
 -16   3   3      315.24      346.37     68.09 o 
 -15   3   3      226.76      234.28     32.93 o 
 -14   3   3      135.29      154.67     19.05 o 
 -13   3   3      260.47      286.62     21.10 o 
 -12   3   3      547.26      544.32     24.85 o 
 -11   3   3     2752.26     2702.90     49.87 o 
 -10   3   3       51.73       58.81     15.73 o 
  -9   3   3     2645.10     2637.98     51.09 o 
  -8   3   3     1977.03     1881.78     49.82 o 
  -7   3   3      152.40      113.28     16.37 o 
  -6   3   3     6491.46     6568.89    102.32 o 
  -5   3   3     2852.50     2805.28     52.28 o 
  -4   3   3     8663.94     8763.02     93.00 o 
  -3   3   3     5750.39     5725.26     59.87 o 
  -2   3   3     3979.65     4174.60     46.39 o 
  -1   3   3    17806.38    17737.91    173.93 o 
   0   3   3     8564.51     8463.62     89.04 o 
   1   3   3      231.72      301.30     11.39 o 
   2   3   3    15301.98    15228.33    178.23 o 
   3   3   3      781.65      818.15     13.83 o 
   4   3   3     2588.43     2698.47     36.74 o 
   5   3   3    10798.58    10508.22     98.54 o 
   6   3   3      252.12      300.18     15.62 o 
   7   3   3     4831.98     4755.75     54.05 o 
   8   3   3     4397.96     4215.60     60.87 o 
   9   3   3     1744.65     1648.62     35.89 o 
  10   3   3      687.13      653.09     35.32 o 
  11   3   3      881.31      839.77     45.90 o 
  12   3   3     1081.73     1018.24     35.00 o 
  13   3   3      625.95      610.55     35.60 o 
  14   3   3       89.41      104.98     19.90 o 
  15   3   3      108.91      133.83     33.11 o 
  16   3   3      150.81      187.20     25.08 o 
  17   3   3        7.21       -8.06     20.58 o 
 -17   4   3        0.28      -28.84     28.84 o 
 -16   4   3        6.07       -4.31     36.05 o 
 -15   4   3      673.99      628.49     43.02 o 
 -14   4   3        1.06       -5.72     15.02 o 
 -13   4   3      411.61      478.22     25.74 o 
 -12   4   3     1299.43     1316.41     36.95 o 
 -11   4   3      278.62      277.70     22.33 o 
 -10   4   3      934.10      888.47     32.15 o 
  -9   4   3     3360.58     3390.72     88.38 o 
  -8   4   3     3334.77     3360.63     57.74 o 
  -7   4   3     3247.12     3159.94     44.90 o 
  -6   4   3     1241.77     1306.55     31.04 o 
  -5   4   3     7709.76     7249.09    100.28 o 
  -4   4   3     2749.89     2863.62     50.58 o 
  -3   4   3      323.62      330.27     17.73 o 
  -2   4   3    15829.31    15327.79    191.05 o 
  -1   4   3      474.41      452.43     17.93 o 
   0   4   3     4507.61     4319.58     53.66 o 
   1   4   3     9979.77     9556.10    116.49 o 
   2   4   3        1.13       10.55      7.38 o 
   3   4   3     5240.94     4933.56     62.00 o 
   4   4   3     4205.94     3998.63     52.87 o 
   5   4   3      717.07      704.37     16.47 o 
   6   4   3     5194.78     4956.32     78.54 o 
   7   4   3      880.29      886.74     26.56 o 
   8   4   3      191.60      177.58     15.98 o 
   9   4   3     3516.68     3338.92     55.72 o 
  10   4   3        0.34        6.02     12.04 o 
  11   4   3      660.49      628.03     26.35 o 
  12   4   3      569.41      627.75     27.62 o 
  13   4   3      139.21      125.53     20.66 o 
  14   4   3      397.73      394.70     33.42 o 
  15   4   3      225.60      238.50     39.39 o 
  16   4   3      407.46      407.19     42.49 o 
  17   4   3       14.17       38.98     23.09 o 
 -16   5   3      188.80      166.29     54.76 o 
 -15   5   3       47.07       -6.08     23.30 o 
 -14   5   3      444.78      461.85     34.12 o 
 -13   5   3      441.72      419.55     43.15 o 
 -12   5   3      177.64      168.56     24.28 o 
 -11   5   3      407.57      400.43     29.37 o 
 -10   5   3      428.71      496.46     31.07 o 
  -9   5   3      448.24      477.76     24.81 o 
  -8   5   3     3068.47     2955.24     53.96 o 
  -7   5   3      761.78      697.27     38.47 o 
  -6   5   3     1890.88     1735.40     53.23 o 
  -5   5   3     2520.97     2783.59     57.66 o 
  -4   5   3      820.92      738.99     23.34 o 
  -3   5   3     4665.12     4454.59     75.38 o 
  -2   5   3     1284.19     1331.04     36.61 o 
  -1   5   3     5710.95     5395.78     83.53 o 
   0   5   3      218.41      192.09     12.78 o 
   1   5   3      169.28      195.29     12.58 o 
   2   5   3    10664.48    10346.76    106.04 o 
   3   5   3      185.74      203.21     12.64 o 
   4   5   3      334.53      340.65     14.61 o 
   5   5   3     5100.90     4918.04     66.01 o 
   6   5   3      485.58      473.99     37.68 o 
   7   5   3      250.39      236.79     17.97 o 
   8   5   3     1428.87     1357.01     35.49 o 
   9   5   3     1126.81     1073.14     32.66 o 
  10   5   3     1463.53     1499.72     44.39 o 
  11   5   3       83.54       89.57     16.54 o 
  12   5   3      418.34      383.13     29.67 o 
  13   5   3      167.90      147.51     20.68 o 
  14   5   3       85.57       61.90     21.31 o 
  15   5   3      432.90      396.38     36.79 o 
  16   5   3        1.52        1.74     21.02 o 
 -16   6   3        4.10        5.61     47.68 o 
 -15   6   3      270.02      296.51     38.34 o 
 -14   6   3       33.39        4.31     24.73 o 
 -13   6   3       11.69       27.23     19.21 o 
 -12   6   3      815.68      988.24     44.51 o 
 -11   6   3        0.04      -18.24     18.24 o 
 -10   6   3      138.57      137.32     22.86 o 
  -9   6   3      923.66     1004.71     40.65 o 
  -8   6   3      322.64      230.25     29.43 o 
  -7   6   3        9.35        8.72     36.25 o 
  -6   6   3     2428.83     2452.16     58.49 o 
  -5   6   3     1397.74     1396.39     54.29 o 
  -4   6   3      321.32      320.59     32.62 o 
  -3   6   3      141.46      151.33     18.81 o 
  -2   6   3      848.29      869.57     32.52 o 
  -1   6   3      920.53      980.29     33.32 o 
   0   6   3       11.97       15.97     12.65 o 
   1   6   3     3417.63     3472.75     54.87 o 
   2   6   3        1.66       -9.97      9.97 o 
   3   6   3      742.90      724.16     21.83 o 
   4   6   3      785.19      814.26     23.22 o 
   5   6   3        3.73       -9.28     10.88 o 
   6   6   3     2243.20     2237.57     48.92 o 
   7   6   3       50.71       53.80     15.35 o 
   8   6   3      683.69      692.53     29.80 o 
   9   6   3      299.25      309.63     22.31 o 
  10   6   3       32.72       27.25     15.46 o 
  11   6   3       67.45       71.47     17.61 o 
  12   6   3      318.09      303.84     27.59 o 
  13   6   3      542.40      561.68     34.40 o 
  14   6   3        0.41      -20.01     20.01 o 
  15   6   3        9.88      -17.54     30.02 o 
 -15   7   3        0.40      -27.54     27.54 o 
 -14   7   3       10.94      -15.15     26.37 o 
 -13   7   3       98.42       43.72     34.99 o 
 -12   7   3       66.26      105.45     26.13 o 
 -11   7   3      271.11      224.12     29.20 o 
 -10   7   3      154.26      190.78     26.42 o 
  -9   7   3       12.88        8.30     22.72 o 
  -8   7   3      269.22      254.57     31.77 o 
  -7   7   3      216.31      196.20     24.64 o 
  -6   7   3       15.55       34.23     18.82 o 
  -5   7   3     1079.57     1143.65     42.36 o 
  -4   7   3      471.77      508.20     30.00 o 
  -3   7   3       14.05       30.01     16.40 o 
  -2   7   3      395.28      435.99     27.25 o 
  -1   7   3      220.22      279.37     23.03 o 
   0   7   3      293.33      340.98     24.48 o 
   1   7   3      321.87      336.47     18.65 o 
   2   7   3      915.15     1018.95     36.49 o 
   3   7   3      465.28      424.06     20.55 o 
   4   7   3      674.65      610.66     33.20 o 
   5   7   3      818.16      818.55     32.57 o 
   6   7   3        7.59       32.72     15.36 o 
   7   7   3       32.54       15.62     15.42 o 
   8   7   3       67.46       55.50     17.74 o 
   9   7   3        0.52        8.63     15.30 o 
  10   7   3       39.04       16.79     17.07 o 
  11   7   3      181.69      228.64     27.66 o 
  12   7   3      201.56      198.67     27.32 o 
  13   7   3        0.07       12.39     21.62 o 
  14   7   3        2.57      -25.94     26.59 o 
 -13   8   3       32.36       22.59     35.26 o 
 -12   8   3        3.56       -0.34     27.01 o 
 -11   8   3       40.91        4.42     25.59 o 
 -10   8   3      229.27      137.21     32.47 o 
  -9   8   3      560.55      573.38     43.62 o 
  -8   8   3        2.14       21.81     20.47 o 
  -7   8   3       25.61        9.47     20.40 o 
  -6   8   3      246.92      236.83     26.78 o 
  -5   8   3        8.72        6.74     18.85 o 
  -4   8   3       41.27       26.03     32.37 o 
  -3   8   3      765.52      677.43     35.28 o 
  -2   8   3      273.74      337.96     27.81 o 
  -1   8   3        1.29       -9.85     28.90 o 
   0   8   3      188.15      128.89     21.76 o 
   1   8   3        1.64       13.21     16.97 o 
   2   8   3      223.68      230.78     23.53 o 
   3   8   3        0.10       -2.50     15.07 o 
   4   8   3       46.37       50.95     17.17 o 
   5   8   3        0.33        5.37     15.64 o 
   6   8   3       49.50       34.09     17.75 o 
   7   8   3        0.05        1.39     15.77 o 
   8   8   3      108.05       67.35     20.14 o 
   9   8   3      153.84      147.58     22.99 o 
  10   8   3       41.39       34.15     22.63 o 
  11   8   3       20.44       21.11     21.00 o 
  12   8   3        0.14       33.75     23.85 o 
  13   8   3       15.11       27.01     24.47 o 
 -12   9   3       30.05       30.44     35.64 o 
 -11   9   3       61.95       52.01     30.59 o 
 -10   9   3       24.19        5.58     28.69 o 
  -9   9   3      117.31      173.45     75.20 o 
  -8   9   3        0.10       -6.91     26.80 o 
  -7   9   3       28.42       24.19     26.83 o 
  -6   9   3      263.40      230.57     29.50 o 
  -5   9   3        8.13       42.36     21.30 o 
  -4   9   3      278.18      240.13     28.35 o 
  -3   9   3      377.10      366.13     31.21 o 
  -2   9   3      189.72      124.80     24.52 o 
  -1   9   3       37.07       48.48     20.90 o 
   0   9   3      281.12      258.99     35.69 o 
   1   9   3      358.57      356.15     48.98 o 
   2   9   3       31.48        8.00     27.79 o 
   3   9   3        3.79      -21.66     21.66 o 
   4   9   3      130.91       71.51     23.72 o 
   5   9   3        7.53       -0.89     20.15 o 
   6   9   3       13.56       16.58     20.56 o 
   7   9   3      301.34      282.74     30.64 o 
   8   9   3       10.29       14.81     22.34 o 
   9   9   3       12.40        9.23     21.60 o 
  10   9   3       85.97      119.38     27.18 o 
  11   9   3       19.29       24.64     23.89 o 
  12   9   3       17.19      -26.30     51.94 o 
 -10  10   3      102.44       55.96     42.90 o 
  -9  10   3       47.71       34.77     28.39 o 
  -8  10   3      199.04      203.32     33.03 o 
  -7  10   3      202.20      257.76     33.73 o 
  -6  10   3      138.13      124.90     28.70 o 
  -5  10   3       43.06       46.36     25.09 o 
  -4  10   3      200.42      227.68     29.73 o 
  -3  10   3      103.26       81.20     25.19 o 
  -2  10   3      444.47      409.83     41.66 o 
  -1  10   3        0.31       -9.50     27.88 o 
   0  10   3      223.95      179.47     40.74 o 
   1  10   3       79.50       12.88     31.27 o 
   2  10   3       39.32       42.38     33.01 o 
   3  10   3      316.96      279.07     48.24 o 
   4  10   3      176.11       98.17     27.27 o 
   5  10   3      111.37       97.71     27.33 o 
   6  10   3       18.09       31.06     23.96 o 
   7  10   3       92.01      100.31     32.03 o 
   8  10   3       14.63       23.36     28.21 o 
   9  10   3      122.13       85.86     32.41 o 
  10  10   3        0.24       35.27     59.13 o 
  -7  11   3       49.62       34.49     28.86 o 
  -6  11   3      138.61      127.90     31.43 o 
  -5  11   3       20.95       56.21     34.13 o 
  -4  11   3       40.00       25.45     35.73 o 
  -3  11   3      155.58      229.93     87.95 o 
  -2  11   3        2.86       -6.95     34.62 o 
  -1  11   3       73.62       55.73     37.76 o 
   0  11   3      144.45       41.10     69.47 o 
   1  11   3       15.18       43.54     50.02 o 
   2  11   3      154.16      116.43     40.73 o 
   3  11   3       45.62       57.26     32.91 o 
   4  11   3       58.94       35.58     32.40 o 
   5  11   3       78.06      123.01     35.38 o 
   6  11   3        1.09       25.32     29.05 o 
   7  11   3       96.49      104.26     34.51 o 
   0  12   3       24.85       12.65     37.81 o 
 -18   0   4       33.89        1.17     39.85 o 
 -17   0   4      705.67      685.41     65.64 o 
 -16   0   4       16.73      -28.31     38.16 o 
 -15   0   4        1.13       10.66     27.59 o 
 -14   0   4      517.57      510.38     46.62 o 
 -13   0   4      267.41      283.66     37.64 o 
 -12   0   4     1673.24     1760.77    113.81 o 
 -11   0   4     1247.51     1159.89     59.01 o 
 -10   0   4      483.20      570.02     25.46 o 
  -9   0   4     1161.72     1106.54     46.60 o 
  -8   0   4     3875.32     3760.18     69.13 o 
  -7   0   4      331.73      285.25     28.32 o 
  -6   0   4     9773.10     9199.07    177.29 o 
  -5   0   4      243.68      234.75     13.96 o 
  -4   0   4     1899.99     1889.63     36.19 o 
  -3   0   4     7794.07     7797.02    102.57 o 
  -2   0   4      209.37      288.61     20.71 o 
  -1   0   4    11969.87    11747.92    144.10 o 
   0   0   4     9534.33     9256.53    135.28 o 
   1   0   4    25454.57    26529.33    309.32 o 
   2   0   4      770.23      601.97     18.42 o 
   3   0   4     7722.76     7352.52    126.06 o 
   4   0   4    14641.35    13873.86    215.47 o 
   5   0   4     8156.45     8124.17    141.52 o 
   6   0   4     1784.86     1964.67     56.77 o 
   7   0   4     4360.59     4266.28     58.64 o 
   8   0   4      259.99      247.99     13.14 o 
   9   0   4       38.19       26.27     21.98 o 
  10   0   4     9406.00     8984.91    176.05 o 
  11   0   4      275.48      255.48     38.37 o 
  12   0   4      444.84      481.60     62.71 o 
  13   0   4      407.29      446.14     32.88 o 
  14   0   4       57.26       22.31     21.48 o 
  15   0   4      617.72      676.60     43.09 o 
  16   0   4      174.93      209.95     43.15 o 
  17   0   4      480.04      515.04     44.31 o 
 -18   1   4       28.17       59.49     34.02 o 
 -17   1   4       97.69      108.22     33.79 o 
 -16   1   4      138.02      149.53     35.16 o 
 -15   1   4      248.16      198.39     33.49 o 
 -14   1   4       83.69       80.76     21.64 o 
 -13   1   4      903.40      987.69     44.95 o 
 -12   1   4      207.49      207.91     23.39 o 
 -11   1   4      104.36       86.40     14.66 o 
 -10   1   4     5043.66     4840.52     84.18 o 
  -9   1   4       50.21       73.63     22.16 o 
  -8   1   4      399.06      423.79     24.78 o 
  -7   1   4     8827.67     8511.29    106.59 o 
  -6   1   4      536.29      619.12     25.41 o 
  -5   1   4     4934.59     4831.48     65.93 o 
  -4   1   4     7463.69     7304.90     87.19 o 
  -3   1   4     4145.81     4176.70     47.51 o 
  -2   1   4     7422.79     7263.79     73.19 o 
  -1   1   4     3740.14     3524.22     41.27 o 
   0   1   4    13536.91    13776.55    127.38 o 
   1   1   4     6018.29     5858.99     56.64 o 
   2   1   4      245.05      247.83      8.87 o 
   3   1   4    11249.10    10669.68    106.18 o 
   4   1   4     1737.13     1622.78     37.83 o 
   5   1   4     2475.61     2450.98     44.30 o 
   6   1   4     4694.43     4477.32     50.74 o 
   7   1   4      193.76      192.92     10.18 o 
   8   1   4     4738.52     4561.58     51.92 o 
   9   1   4     1298.70     1303.96     28.30 o 
  10   1   4       39.32       13.72     10.56 o 
  11   1   4     2247.83     2243.79     54.42 o 
  12   1   4       55.21       86.29     17.75 o 
  13   1   4      185.98      176.62     18.04 o 
  14   1   4      861.95      894.37     32.08 o 
  15   1   4       14.85       -9.37     15.47 o 
  16   1   4       81.43       86.15     21.08 o 
  17   1   4      136.71      123.61     24.09 o 
 -17   2   4       17.20        3.62     40.49 o 
 -16   2   4      175.22      164.11     32.99 o 
 -15   2   4       38.28       62.90     23.20 o 
 -14   2   4      841.89      844.56     37.22 o 
 -13   2   4        0.67       14.97     18.30 o 
 -12   2   4        1.40       22.70     15.04 o 
 -11   2   4     2288.78     2262.22     49.01 o 
 -10   2   4      365.80      351.06     18.94 o 
  -9   2   4     3400.31     3512.08     56.81 o 
  -8   2   4      368.30      343.80     16.93 o 
  -7   2   4      161.81      189.33     13.46 o 
  -6   2   4     2703.99     2630.39     53.93 o 
  -5   2   4     2093.68     2044.96     37.05 o 
  -4   2   4     2693.59     2607.36     43.10 o 
  -3   2   4     8411.09     7914.45     85.15 o 
  -2   2   4     2209.19     2052.45     26.95 o 
  -1   2   4       28.70       69.76      9.31 o 
   0   2   4     7947.76     7883.19     68.28 o 
   1   2   4     1114.24      914.07     17.50 o 
   2   2   4     4455.31     4298.05     45.34 o 
   3   2   4      487.84      505.72     13.90 o 
   4   2   4     3872.60     3877.24     42.06 o 
   5   2   4      375.16      316.13     12.40 o 
   6   2   4     3263.54     3265.10     38.28 o 
   7   2   4     7062.14     6788.50     74.75 o 
   8   2   4      282.28      271.16     16.35 o 
   9   2   4      275.09      273.25     16.88 o 
  10   2   4      393.98      389.66     30.99 o 
  11   2   4       19.51        8.25     11.60 o 
  12   2   4      152.18      141.77     22.02 o 
  13   2   4      939.14      985.62     35.10 o 
  14   2   4      502.58      482.23     27.97 o 
  15   2   4       36.18       62.41     19.08 o 
  16   2   4        0.17        4.61     18.19 o 
  17   2   4        3.17       -0.75     27.10 o 
 -17   3   4       62.45      115.49     39.38 o 
 -16   3   4       48.33       36.73     39.98 o 
 -15   3   4        0.35       10.37     19.23 o 
 -14   3   4      215.65      208.29     24.74 o 
 -13   3   4      264.86      266.49     22.36 o 
 -12   3   4       68.89       50.63     15.37 o 
 -11   3   4        3.24       11.96     17.59 o 
 -10   3   4      360.97      366.21     26.70 o 
  -9   3   4      159.07      140.93     20.34 o 
  -8   3   4      190.15      178.75     19.77 o 
  -7   3   4     2325.10     2121.15     48.94 o 
  -6   3   4       91.23       98.67     15.58 o 
  -5   3   4        2.97       10.16     12.51 o 
  -4   3   4     3203.11     3121.25     42.66 o 
  -3   3   4      204.32      191.04     13.88 o 
  -2   3   4      722.29      714.98     20.42 o 
  -1   3   4     3200.70     3149.64     43.29 o 
   0   3   4      797.29      750.52     21.76 o 
   1   3   4      616.32      602.95     14.27 o 
   2   3   4        0.26       -2.09      8.23 o 
   3   3   4      641.44      646.15     17.01 o 
   4   3   4     1211.07     1146.57     22.07 o 
   5   3   4      147.57      136.91      9.87 o 
   6   3   4      534.40      522.17     15.90 o 
   7   3   4        0.96        1.28      9.27 o 
   8   3   4        2.12       -3.20     10.01 o 
   9   3   4       39.25       26.80     12.21 o 
  10   3   4        8.94        1.29     11.46 o 
  11   3   4      470.80      469.99     23.15 o 
  12   3   4        3.97       23.29     13.55 o 
  13   3   4       17.94       33.58     21.94 o 
  14   3   4       59.67       81.84     19.16 o 
  15   3   4        1.05      -10.01     17.48 o 
  16   3   4        9.42       24.44     20.18 o 
 -17   4   4       15.58       -0.36     44.61 o 
 -16   4   4       46.31       29.92     33.95 o 
 -15   4   4      366.69      362.02     39.27 o 
 -14   4   4        2.36       27.84     20.96 o 
 -13   4   4      225.13      266.34     38.62 o 
 -12   4   4       26.65       31.42     19.47 o 
 -11   4   4       81.06       62.37     18.01 o 
 -10   4   4       28.20       26.33     15.32 o 
  -9   4   4      661.17      667.29     28.39 o 
  -8   4   4      680.59      695.86     27.72 o 
  -7   4   4      421.94      425.88     25.28 o 
  -6   4   4      323.51      307.46     22.83 o 
  -5   4   4      131.22      153.95     15.22 o 
  -4   4   4     2908.39     2941.99     42.86 o 
  -3   4   4      156.59      163.20     13.31 o 
  -2   4   4      462.57      467.29     27.25 o 
  -1   4   4      855.33      826.01     23.62 o 
   0   4   4        0.65       -7.71      7.71 o 
   1   4   4       10.91       10.66      8.03 o 
   2   4   4      457.17      488.63     16.59 o 
   3   4   4     2306.24     2335.16     37.05 o 
   4   4   4      443.84      432.72     17.28 o 
   5   4   4      378.17      336.08     16.01 o 
   6   4   4       58.17       61.16     12.02 o 
   7   4   4       10.82        9.63     10.84 o 
   8   4   4       22.29       20.97     11.75 o 
   9   4   4       87.86      105.00     15.56 o 
  10   4   4      272.34      253.70     19.47 o 
  11   4   4       25.24       36.23     14.74 o 
  12   4   4        6.89        0.35     16.78 o 
  13   4   4       83.43       83.76     17.59 o 
  14   4   4       26.33       -1.31     17.24 o 
  15   4   4        3.01       27.04     19.64 o 
  16   4   4       19.40       31.02     20.74 o 
 -16   5   4       98.79       55.35     37.00 o 
 -15   5   4       15.99      -14.14     31.67 o 
 -14   5   4       83.51       80.76     22.55 o 
 -13   5   4      116.82       86.46     23.82 o 
 -12   5   4       28.98       10.45     19.42 o 
 -11   5   4      540.33      593.51     34.64 o 
 -10   5   4       81.83       88.21     21.33 o 
  -9   5   4       58.09       37.32     18.79 o 
  -8   5   4      166.88      188.83     23.07 o 
  -7   5   4      515.28      519.32     32.24 o 
  -6   5   4       93.40       87.57     12.77 o 
  -5   5   4     2200.28     2107.25     41.61 o 
  -4   5   4       44.28       23.69      9.32 o 
  -3   5   4       10.73       -9.63      9.63 o 
  -2   5   4     2540.38     2500.80     45.07 o 
  -1   5   4      239.50      244.04     18.75 o 
   0   5   4     2858.54     2588.76     51.80 o 
   1   5   4      174.87      147.03     13.72 o 
   2   5   4      188.61      172.28     15.61 o 
   3   5   4      490.97      424.09     20.49 o 
   4   5   4      432.73      438.63     21.65 o 
   5   5   4     1093.27     1053.09     45.60 o 
   6   5   4      359.55      347.56     22.60 o 
   7   5   4      441.02      432.33     24.94 o 
   8   5   4        4.48       21.57     13.50 o 
   9   5   4      170.68      163.64     17.99 o 
  10   5   4       18.89       16.37     14.21 o 
  11   5   4      257.35      234.70     21.11 o 
  12   5   4       11.83       -6.02     15.14 o 
  13   5   4        0.15      -15.16     15.16 o 
  14   5   4        0.71       16.94     23.54 o 
  15   5   4      102.66       74.07     27.69 o 
 -15   6   4       16.28      -25.71     33.20 o 
 -14   6   4      121.33      135.25     36.16 o 
 -13   6   4       59.40       55.16     26.78 o 
 -12   6   4      706.48      684.80     39.83 o 
 -11   6   4       77.86       56.08     22.48 o 
 -10   6   4      320.87      265.75     38.09 o 
  -9   6   4      399.22      442.34     31.36 o 
  -8   6   4      549.73      601.86     38.45 o 
  -7   6   4      804.70      801.73     36.68 o 
  -6   6   4     1778.00     1637.40     39.77 o 
  -5   6   4      324.30      288.64     22.60 o 
  -4   6   4      321.39      291.74     22.06 o 
  -3   6   4      276.63      292.17     22.42 o 
  -2   6   4      149.43      140.82     19.13 o 
  -1   6   4     4135.07     3948.21     63.89 o 
   0   6   4        2.83       -5.86     11.99 o 
   1   6   4     1086.73      994.25     44.29 o 
   2   6   4      579.30      594.92     20.25 o 
   3   6   4      529.75      590.17     26.04 o 
   4   6   4     1500.49     1399.29     40.73 o 
   5   6   4      746.57      800.39     30.44 o 
   6   6   4      520.87      550.80     26.32 o 
   7   6   4      432.31      378.28     24.02 o 
   8   6   4      431.81      468.59     26.41 o 
   9   6   4       44.36       64.47     17.11 o 
  10   6   4      933.12      927.52     35.28 o 
  11   6   4        7.47      -13.23     19.65 o 
  12   6   4       91.68       78.56     19.41 o 
  13   6   4       16.82      -10.90     19.30 o 
  14   6   4        0.07       -3.12     22.96 o 
  15   6   4      164.08      116.74     26.36 o 
 -14   7   4        4.22        1.43     28.02 o 
 -13   7   4      127.50       90.66     26.72 o 
 -12   7   4       60.16       54.01     27.15 o 
 -11   7   4       13.31       12.23     22.35 o 
 -10   7   4      870.27      867.77     43.78 o 
  -9   7   4       11.35       28.82     20.11 o 
  -8   7   4      824.38      816.22     40.23 o 
  -7   7   4      363.27      391.08     29.84 o 
  -6   7   4      148.40      120.94     27.61 o 
  -5   7   4      966.37     1014.65     48.33 o 
  -4   7   4     1127.15     1179.21     51.38 o 
  -3   7   4     2167.59     1929.37     60.78 o 
  -2   7   4      991.17      966.10     33.19 o 
  -1   7   4        1.47        5.00     13.82 o 
   0   7   4      503.88      476.28     24.85 o 
   1   7   4     1670.01     1658.99     49.55 o 
   2   7   4      190.96      165.93     24.56 o 
   3   7   4     2073.95     2176.27     65.41 o 
   4   7   4       11.79       15.18     15.42 o 
   5   7   4       77.67       83.00     17.42 o 
   6   7   4      981.81      996.55     36.33 o 
   7   7   4       92.74       68.79     18.02 o 
   8   7   4     1198.84     1146.21     43.29 o 
   9   7   4      138.72      155.82     21.72 o 
  10   7   4      128.11      106.57     20.65 o 
  11   7   4      231.97      227.58     25.05 o 
  12   7   4      258.18      258.49     30.32 o 
  13   7   4      134.35      163.07     28.30 o 
  14   7   4      183.91      198.66     69.06 o 
 -13   8   4        0.17        1.37     35.98 o 
 -12   8   4       29.12       43.18     26.16 o 
 -11   8   4      350.51      413.01     36.91 o 
 -10   8   4       17.31       -2.46     24.40 o 
  -9   8   4      519.14      498.81     36.93 o 
  -8   8   4       90.50      184.91     27.45 o 
  -7   8   4       12.40      -23.51     23.51 o 
  -6   8   4      633.03      663.88     45.39 o 
  -5   8   4      317.70      413.97     31.71 o 
  -4   8   4      544.79      524.46     33.36 o 
  -3   8   4     1292.24     1429.75     51.37 o 
  -2   8   4       58.25       44.13     19.58 o 
  -1   8   4      350.77      384.37     29.01 o 
   0   8   4      907.67     1093.21     42.59 o 
   1   8   4      388.01      392.05     34.70 o 
   2   8   4     1290.39     1373.47     50.57 o 
   3   8   4        1.64       23.57     20.49 o 
   4   8   4      886.52      845.77     43.63 o 
   5   8   4      204.48      299.47     55.29 o 
   6   8   4       82.21       74.35     18.76 o 
   7   8   4     1135.97     1141.37     40.92 o 
   8   8   4        8.02       29.55     17.67 o 
   9   8   4       50.79       46.20     19.89 o 
  10   8   4       82.01       88.41     25.30 o 
  11   8   4       22.57       27.79     22.74 o 
  12   8   4       60.34       53.51     24.47 o 
 -11   9   4       11.98       -9.04     24.83 o 
 -10   9   4      103.44      123.41     32.10 o 
  -9   9   4       99.61       91.15     27.75 o 
  -8   9   4        3.75      -20.82     22.75 o 
  -7   9   4     1043.01     1147.31     94.04 o 
  -6   9   4       63.68       94.98     31.05 o 
  -5   9   4       80.99      104.29     25.41 o 
  -4   9   4      454.01      553.76     42.82 o 
  -3   9   4        0.11       14.15     24.82 o 
  -2   9   4      561.81      726.67     57.15 o 
  -1   9   4      351.57      369.73     45.69 o 
   0   9   4      557.99      601.50     42.29 o 
   1   9   4       96.65      120.85     28.32 o 
   2   9   4      131.83      119.34     37.21 o 
   3   9   4      177.22      205.74     41.81 o 
   4   9   4      371.36      432.42     38.64 o 
   5   9   4      114.82      150.50     26.75 o 
   6   9   4      116.78      166.49     27.53 o 
   7   9   4        0.54        1.16     20.73 o 
   8   9   4        0.57        9.86     22.02 o 
   9   9   4      123.01      226.36     35.27 o 
  10   9   4        0.30       -8.29     25.37 o 
  11   9   4      112.77      162.92     42.66 o 
  -9  10   4       25.88       46.34     34.19 o 
  -8  10   4      249.27      253.96     42.10 o 
  -7  10   4        5.31       20.05     29.30 o 
  -6  10   4      175.21      164.57     37.62 o 
  -5  10   4       30.49       87.17     38.26 o 
  -4  10   4        5.65       14.10     33.61 o 
  -3  10   4      324.58      479.42     91.88 o 
  -2  10   4        1.31      -12.49     29.96 o 
  -1  10   4       29.30       38.00     33.28 o 
   0  10   4      192.09      251.60     50.01 o 
   1  10   4       11.51       -8.07     25.98 o 
   2  10   4        8.84      -18.38     30.33 o 
   3  10   4      244.70      219.60     32.21 o 
   4  10   4      131.98      160.35     37.60 o 
   5  10   4       11.64       72.55     25.80 o 
   6  10   4       30.74       -9.12     29.18 o 
   7  10   4      103.44      172.27     30.81 o 
   8  10   4        6.72       21.79     28.34 o 
  -6  11   4       68.71       39.25     44.83 o 
  -5  11   4       14.28       -7.29     36.42 o 
  -4  11   4      172.92      200.31     48.54 o 
  -3  11   4       45.37      116.44     41.86 o 
  -2  11   4       43.71      -33.25     33.25 o 
  -1  11   4       64.32       25.14     29.22 o 
   0  11   4        2.59      -11.89     27.35 o 
   1  11   4       77.93      100.52     30.71 o 
   2  11   4        2.89      -24.40     24.40 o 
   3  11   4       31.72       58.49     29.13 o 
   4  11   4        4.54      -23.58     23.58 o 
   5  11   4       37.48       14.50     25.96 o 
 -17   1   5       41.68       24.95     43.45 o 
 -16   1   5       15.94       35.13     25.35 o 
 -15   1   5      133.76      106.73     25.65 o 
 -14   1   5       18.15        7.23     22.77 o 
 -13   1   5       15.35        2.25     18.52 o 
 -12   1   5      220.52      220.62     31.67 o 
 -11   1   5      531.65      445.29     29.83 o 
 -10   1   5      787.10      771.33     24.62 o 
  -9   1   5      190.64      178.66     17.18 o 
  -8   1   5       50.27       15.65     12.24 o 
  -7   1   5       27.92       48.29     12.21 o 
  -6   1   5     1430.64     1420.60     33.06 o 
  -5   1   5      176.14      195.62     11.29 o 
  -4   1   5     2835.57     2925.63     39.08 o 
  -3   1   5       19.06       41.37      9.16 o 
  -2   1   5       40.51       42.41      8.33 o 
  -1   1   5     1835.47     1725.04     25.58 o 
   0   1   5     1833.14     1958.64     38.91 o 
   1   1   5     2509.98     2539.23     36.60 o 
   2   1   5     1889.56     1875.31     25.29 o 
   3   1   5      581.74      581.77     16.71 o 
   4   1   5       45.33       29.40     12.71 o 
   5   1   5     2950.36     2740.84     56.13 o 
   6   1   5     1451.70     1520.55     37.95 o 
   7   1   5     1908.82     1817.68     33.77 o 
   8   1   5      300.59      278.83     15.20 o 
   9   1   5        2.52        9.05      8.44 o 
  10   1   5      437.87      438.47     18.60 o 
  11   1   5      105.13       84.29     28.55 o 
  12   1   5      670.64      649.71     54.06 o 
  13   1   5      189.47      207.80     18.79 o 
  14   1   5        1.26       -7.09     15.31 o 
  15   1   5        6.61       14.77     17.47 o 
  16   1   5      166.57      140.78     23.28 o 
 -17   2   5       31.58       13.58     34.03 o 
 -16   2   5       27.56        9.78     22.03 o 
 -15   2   5      134.15      146.24     45.30 o 
 -14   2   5       88.47      137.48     25.60 o 
 -13   2   5      368.31      330.20     29.77 o 
 -12   2   5        0.59        3.99     18.00 o 
 -11   2   5      461.67      440.03     29.94 o 
 -10   2   5      449.88      423.78     28.79 o 
  -9   2   5      235.16      220.03     16.69 o 
  -8   2   5     3561.37     3609.22     59.26 o 
  -7   2   5       58.89       58.71     11.88 o 
  -6   2   5        0.89       -0.80      9.40 o 
  -5   2   5     3416.07     3299.24     52.68 o 
  -4   2   5       82.23       90.94     11.19 o 
  -3   2   5     1999.09     1970.30     43.60 o 
  -2   2   5     3722.71     3603.69     46.49 o 
  -1   2   5      210.19      223.51     10.34 o 
   0   2   5     2119.62     2057.26     33.86 o 
   1   2   5     1532.03     1417.69     26.97 o 
   2   2   5     1143.64     1166.22     20.70 o 
   3   2   5     2917.51     2725.88     33.90 o 
   4   2   5      420.74      366.05     11.67 o 
   5   2   5     2461.13     2403.88     33.51 o 
   6   2   5     1523.96     1445.59     22.82 o 
   7   2   5      206.48      209.20     10.99 o 
   8   2   5     1149.45     1148.72     27.46 o 
   9   2   5      811.03      746.25     31.79 o 
  10   2   5      332.22      333.95     22.25 o 
  11   2   5      352.14      378.61     25.38 o 
  12   2   5      184.52      196.98     19.12 o 
  13   2   5      272.83      237.15     24.66 o 
  14   2   5      222.39      222.45     30.16 o 
  15   2   5        0.64      -16.25     16.25 o 
  16   2   5      112.58       92.64     22.40 o 
 -16   3   5      182.27      118.98     40.29 o 
 -15   3   5      124.00      121.38     27.13 o 
 -14   3   5      645.42      576.10     37.98 o 
 -13   3   5       13.09       17.90     20.87 o 
 -12   3   5      354.52      369.82     30.44 o 
 -11   3   5      278.89      294.93     27.35 o 
 -10   3   5       66.79       51.13     19.75 o 
  -9   3   5     2266.23     2321.12     73.82 o 
  -8   3   5      665.24      637.52     37.74 o 
  -7   3   5     2808.18     2791.42     48.61 o 
  -6   3   5     2117.23     1990.37     39.61 o 
  -5   3   5      291.47      336.44     18.00 o 
  -4   3   5     3731.83     3664.02     49.40 o 
  -3   3   5     4696.14     4603.10     58.14 o 
  -2   3   5     1335.65     1361.25     28.53 o 
  -1   3   5     6789.27     6569.40     78.46 o 
   0   3   5       36.25       55.56      8.08 o 
   1   3   5      534.73      525.02     19.94 o 
   2   3   5     8977.33     8854.69     91.83 o 
   3   3   5      537.85      588.72     17.60 o 
   4   3   5     2216.75     2209.19     33.60 o 
   5   3   5      825.88      760.73     21.35 o 
   6   3   5      697.13      597.41     28.96 o 
   7   3   5      439.10      417.28     19.02 o 
   8   3   5      479.26      458.25     21.06 o 
   9   3   5     2451.65     2297.19     44.53 o 
  10   3   5      264.38      270.76     20.88 o 
  11   3   5       20.41       29.46     13.70 o 
  12   3   5      414.10      410.50     28.20 o 
  13   3   5      233.31      290.50     37.13 o 
  14   3   5       25.74       10.45     25.26 o 
  15   3   5      429.50      431.06     30.20 o 
  16   3   5       41.50       22.47     24.57 o 
 -16   4   5      129.83      135.31     42.05 o 
 -15   4   5      288.06      267.04     32.84 o 
 -14   4   5      114.56       99.53     26.47 o 
 -13   4   5      217.92      237.98     34.86 o 
 -12   4   5      861.20      785.44     40.14 o 
 -11   4   5      940.53     1001.73     42.73 o 
 -10   4   5      833.72      795.10     45.59 o 
  -9   4   5       40.06       38.51     25.85 o 
  -8   4   5     1708.01     1699.28     62.50 o 
  -7   4   5      552.13      589.74     36.94 o 
  -6   4   5      177.45      184.09     25.47 o 
  -5   4   5     6717.56     6565.41     86.69 o 
  -4   4   5        4.60       18.96      9.94 o 
  -3   4   5       78.63      102.79     12.21 o 
  -2   4   5     3197.24     3100.18     49.89 o 
  -1   4   5      100.60      123.00     12.20 o 
   0   4   5     2419.01     2373.77     38.18 o 
   1   4   5     3937.50     3982.72     54.93 o 
   2   4   5     1780.19     1683.42     37.58 o 
   3   4   5     1707.85     1692.03     37.93 o 
   4   4   5     1653.48     1625.72     37.67 o 
   5   4   5     1521.73     1484.50     36.18 o 
   6   4   5     3585.34     3507.70     60.21 o 
   7   4   5      276.40      262.46     18.34 o 
   8   4   5     1309.60     1265.78     33.88 o 
   9   4   5      532.62      552.64     30.32 o 
  10   4   5       67.04       51.51     14.62 o 
  11   4   5      822.61      779.98     30.17 o 
  12   4   5       15.45       14.86     15.36 o 
  13   4   5      435.97      451.61     28.36 o 
  14   4   5        1.49      -15.42     17.41 o 
  15   4   5       11.98       16.22     23.84 o 
 -15   5   5       56.27       49.57     30.42 o 
 -14   5   5        6.45       31.49     42.73 o 
 -13   5   5      270.15      301.79     32.49 o 
 -12   5   5      525.59      605.92     46.92 o 
 -11   5   5      485.05      484.07     34.24 o 
 -10   5   5       61.28      107.19     23.23 o 
  -9   5   5      742.93      791.08     38.01 o 
  -8   5   5      593.21      760.40     36.16 o 
  -7   5   5       82.97       75.18     19.40 o 
  -6   5   5     1951.44     1940.24     56.72 o 
  -5   5   5       29.81       64.73     17.59 o 
  -4   5   5     3271.04     3104.18     72.30 o 
  -3   5   5      478.31      553.97     26.37 o 
  -2   5   5       95.54      157.19     15.91 o 
  -1   5   5     6078.87     5973.44     76.94 o 
   0   5   5      774.93      807.98     28.25 o 
   1   5   5      553.91      552.65     30.31 o 
   2   5   5     2521.62     2513.83     49.54 o 
   3   5   5       60.34       55.98     15.77 o 
   4   5   5      442.04      497.41     23.83 o 
   5   5   5     3120.25     3124.15     58.41 o 
   6   5   5     1035.64      956.79     32.60 o 
   7   5   5      527.72      552.38     26.19 o 
   8   5   5      470.29      492.11     25.53 o 
   9   5   5      431.16      475.17     24.83 o 
  10   5   5      157.61      157.71     21.97 o 
  11   5   5       55.85       58.68     17.59 o 
  12   5   5      794.68      834.17     52.69 o 
  13   5   5       10.02        3.86     17.27 o 
  14   5   5        5.73      -17.05     17.05 o 
 -14   6   5        1.10       13.93     24.59 o 
 -13   6   5       10.74      -13.14     22.61 o 
 -12   6   5      278.35      297.28     32.60 o 
 -11   6   5       25.31        2.09     20.74 o 
 -10   6   5       40.37       24.62     21.54 o 
  -9   6   5     1045.03     1042.27     44.21 o 
  -8   6   5      862.76      930.83     41.17 o 
  -7   6   5      398.88      436.96     30.11 o 
  -6   6   5       76.89       84.43     20.58 o 
  -5   6   5     1017.53     1017.47     39.10 o 
  -4   6   5      540.28      620.79     26.02 o 
  -3   6   5        4.79        1.85     16.60 o 
  -2   6   5     4245.64     4461.31     70.52 o 
  -1   6   5      527.89      486.93     31.78 o 
   0   6   5       48.06       35.52     18.33 o 
   1   6   5     1375.80     1478.71     46.22 o 
   2   6   5        0.09      -11.47     14.23 o 
   3   6   5     1595.83     1656.73     42.66 o 
   4   6   5       66.07       86.50     17.40 o 
   5   6   5      302.10      277.10     21.98 o 
   6   6   5      123.51      160.41     19.34 o 
   7   6   5      217.66      216.93     20.96 o 
   8   6   5      414.07      420.98     25.93 o 
   9   6   5      524.61      568.04     29.60 o 
  10   6   5      153.04      195.65     22.59 o 
  11   6   5        8.94      -14.67     16.20 o 
  12   6   5      174.08      177.98     22.79 o 
  13   6   5       12.33       -5.22     17.68 o 
  14   6   5      112.28      107.14     45.99 o 
 -13   7   5      101.98       85.89     44.77 o 
 -12   7   5        2.20       -9.61     23.76 o 
 -11   7   5       33.66       56.33     25.08 o 
 -10   7   5      264.60      323.17     33.09 o 
  -9   7   5       81.13       67.17     23.76 o 
  -8   7   5      131.40      185.87     26.60 o 
  -7   7   5        0.44       22.74     21.01 o 
  -6   7   5       31.51       35.41     19.91 o 
  -5   7   5      630.79      704.80     54.02 o 
  -4   7   5        0.07       -4.80     13.60 o 
  -3   7   5      178.80      147.31     31.21 o 
  -2   7   5      450.33      434.93     32.13 o 
  -1   7   5      177.94      301.62     29.34 o 
   0   7   5        7.44       17.02     16.97 o 
   1   7   5      336.01      271.25     37.29 o 
   2   7   5      942.63      955.27     40.58 o 
   3   7   5       52.98       28.57     19.45 o 
   4   7   5        0.01       12.12     17.68 o 
   5   7   5      366.67      401.67     26.18 o 
   6   7   5        3.57        3.69     15.39 o 
   7   7   5       18.29        9.14     16.19 o 
   8   7   5      356.73      383.83     30.74 o 
   9   7   5      227.20      222.85     24.17 o 
  10   7   5        6.47       -7.80     17.49 o 
  11   7   5        9.55       19.76     18.78 o 
  12   7   5       10.46       -4.29     21.23 o 
  13   7   5        4.01        0.07     52.98 o 
 -12   8   5      341.95      375.15     38.76 o 
 -11   8   5        0.26       15.50     24.97 o 
 -10   8   5       19.08       25.62     24.53 o 
  -9   8   5      270.84      303.56     35.15 o 
  -8   8   5       83.22       58.70     24.70 o 
  -7   8   5       26.87       24.12     27.31 o 
  -6   8   5      626.94      503.04     41.90 o 
  -5   8   5       76.85       42.59     25.66 o 
  -4   8   5        4.57       16.43     28.42 o 
  -3   8   5      610.18      561.07     38.13 o 
  -2   8   5       34.65       15.28     25.34 o 
  -1   8   5      391.79      307.79     31.73 o 
   0   8   5       95.15       86.50     38.41 o 
   1   8   5       89.81       71.60     22.61 o 
   2   8   5        5.37      -17.26     17.26 o 
   3   8   5      266.65      183.10     26.34 o 
   4   8   5      151.13      142.37     25.74 o 
   5   8   5       30.15       12.85     19.83 o 
   6   8   5       28.76       -3.55     19.43 o 
   7   8   5       36.64       45.30     21.61 o 
   8   8   5       76.20       51.72     21.74 o 
   9   8   5       14.14       -7.52     19.93 o 
  10   8   5        5.38      -17.57     17.57 o 
  11   8   5        2.38       -6.69     21.59 o 
 -10   9   5      113.36      157.52     47.64 o 
  -9   9   5       98.40      191.35     46.66 o 
  -8   9   5       62.47       32.67     40.58 o 
  -7   9   5      236.04      131.42     41.93 o 
  -6   9   5       23.91       -6.77     34.36 o 
  -5   9   5      120.26       53.61     50.50 o 
  -4   9   5      151.33       81.99     35.98 o 
  -3   9   5       12.32      -10.92     30.00 o 
  -2   9   5      247.77      226.16     39.75 o 
  -1   9   5       32.65       53.13     28.12 o 
   0   9   5        2.44      -22.19     22.92 o 
   1   9   5      305.80      267.89     31.45 o 
   2   9   5        4.32       15.79     21.12 o 
   3   9   5        0.33      -18.97     18.97 o 
   4   9   5      324.06      324.10     43.40 o 
   5   9   5       13.23        6.77     21.77 o 
   6   9   5        9.91       -0.81     21.34 o 
   7   9   5       74.65       38.39     23.12 o 
   8   9   5       28.25       58.70     28.06 o 
   9   9   5       36.61       52.78     24.94 o 
  -7  10   5      185.47      330.23     64.13 o 
  -6  10   5       99.78      113.61     65.50 o 
  -5  10   5      151.52      119.47     42.87 o 
  -4  10   5        6.62       23.77     35.69 o 
  -3  10   5       55.67       71.54     36.87 o 
  -2  10   5       27.67        2.29     32.02 o 
  -1  10   5        7.10      -11.24     24.74 o 
   0  10   5      301.79      334.14     41.04 o 
   1  10   5        0.31      -21.44     23.76 o 
   2  10   5       98.34       54.46     25.86 o 
   3  10   5       28.02       36.52     25.14 o 
   4  10   5       14.37       -2.34     24.09 o 
   5  10   5       73.83       49.46     25.95 o 
   6  10   5       91.63       78.82     27.35 o 
   7  10   5       37.94       92.34     27.47 o 
  -3  11   5       71.10       86.31     67.43 o 
  -2  11   5       49.83       49.35     38.71 o 
  -1  11   5      128.31      176.69     52.94 o 
   0  11   5        4.93        3.31     26.60 o 
   1  11   5       60.19       76.60     30.13 o 
   2  11   5       27.59        1.51     27.04 o 
 -16   0   6        8.42       11.65     37.53 o 
 -15   0   6      250.48      233.96     43.82 o 
 -14   0   6      232.91      290.24     88.58 o 
 -13   0   6      170.76      133.64     48.42 o 
 -12   0   6       34.06       42.24     68.73 o 
 -11   0   6     2253.77     1933.50     61.90 o 
 -10   0   6     1085.70     1255.12     49.83 o 
  -9   0   6     2496.92     2488.59     67.31 o 
  -8   0   6      116.86      111.95     22.09 o 
  -7   0   6      199.48      225.93     27.79 o 
  -6   0   6     4479.02     4207.79     86.15 o 
  -5   0   6        1.99       40.18     21.67 o 
  -4   0   6     8315.78     8045.35    256.84 o 
  -3   0   6      281.10      214.99     19.71 o 
  -2   0   6     1025.60     1003.23     32.32 o 
  -1   0   6     1549.18     1430.60     51.81 o 
   0   0   6     5152.70     4839.54    113.99 o 
   1   0   6     7689.94     7425.79    177.67 o 
   2   0   6     1076.07      985.47     28.97 o 
   3   0   6      197.86      262.36     19.34 o 
   4   0   6     3195.43     3091.60     80.32 o 
   5   0   6     1536.23     1470.44     55.41 o 
   6   0   6       31.16       85.02     23.33 o 
   7   0   6     9734.99     9539.61    178.30 o 
   8   0   6      387.26      405.26     36.94 o 
   9   0   6       66.31      108.61     26.31 o 
  10   0   6      847.46      848.53     33.79 o 
  11   0   6        2.57      -17.37     17.37 o 
  12   0   6     1260.19     1306.57     89.12 o 
  13   0   6       62.68       44.48     35.25 o 
  14   0   6      455.03      480.13     42.18 o 
  15   0   6        1.83      -22.04     22.04 o 
 -16   1   6      158.26      209.76     40.07 o 
 -15   1   6       30.93       22.00     23.93 o 
 -14   1   6        4.31        8.74     23.07 o 
 -13   1   6      995.01      963.08     44.81 o 
 -12   1   6        0.64       -6.80     18.80 o 
 -11   1   6      148.44      171.46     24.64 o 
 -10   1   6     1214.73     1101.19     41.61 o 
  -9   1   6       35.63       41.77     13.81 o 
  -8   1   6      809.08      826.82     27.25 o 
  -7   1   6     2172.84     2019.98     40.18 o 
  -6   1   6     2869.82     2891.36     51.39 o 
  -5   1   6      690.55      689.06     22.80 o 
  -4   1   6     2297.24     2084.50     37.20 o 
  -3   1   6     6122.78     5854.28     72.12 o 
  -2   1   6     1665.17     1588.36     28.95 o 
  -1   1   6        0.03        8.50     11.14 o 
   0   1   6     6260.82     6135.88    117.40 o 
   1   1   6      665.79      562.83     26.99 o 
   2   1   6      564.25      602.81     16.39 o 
   3   1   6     5281.09     5128.55     54.47 o 
   4   1   6        3.69        8.64      6.11 o 
   5   1   6     1223.86     1178.02     40.12 o 
   6   1   6     1135.99     1071.32     39.36 o 
   7   1   6      129.33      122.60     20.75 o 
   8   1   6     1072.49     1104.51     47.58 o 
   9   1   6      189.76      179.36     16.58 o 
  10   1   6      345.71      404.89     18.03 o 
  11   1   6      585.46      639.32     29.05 o 
  12   1   6        0.15       -5.96     17.23 o 
  13   1   6       90.89      102.76     17.82 o 
  14   1   6      256.10      284.89     24.39 o 
  15   1   6       64.53       38.89     18.94 o 
 -16   2   6        7.58       31.12     26.08 o 
 -15   2   6      103.24       75.49     27.24 o 
 -14   2   6      588.97      642.08     40.51 o 
 -13   2   6        1.64      -19.66     19.66 o 
 -12   2   6      297.49      362.04     30.82 o 
 -11   2   6        1.87       -4.84     18.30 o 
 -10   2   6        2.92        9.92     17.59 o 
  -9   2   6      202.92      218.86     23.66 o 
  -8   2   6     1555.21     1550.08     49.82 o 
  -7   2   6     1545.32     1567.28     37.95 o 
  -6   2   6      502.42      508.71     26.30 o 
  -5   2   6        4.20       15.57     10.58 o 
  -4   2   6       37.83       44.90     10.92 o 
  -3   2   6     4580.30     4319.44     58.76 o 
  -2   2   6     1172.86     1103.76     28.33 o 
  -1   2   6     2278.71     2270.93     43.26 o 
   0   2   6       40.22       44.55     11.24 o 
   1   2   6      708.88      736.47     31.16 o 
   2   2   6     1053.72     1009.33     27.69 o 
   3   2   6      637.95      683.96     18.98 o 
   4   2   6     6632.33     6562.43     73.91 o 
   5   2   6      360.92      332.43     15.73 o 
   6   2   6      125.71      127.61     12.16 o 
   7   2   6      680.31      703.78     21.56 o 
   8   2   6       35.98       30.29     10.64 o 
   9   2   6      667.97      624.97     22.39 o 
  10   2   6      926.04      884.11     27.14 o 
  11   2   6      448.31      444.44     34.37 o 
  12   2   6        8.08        6.20     12.91 o 
  13   2   6      203.61      210.56     21.23 o 
  14   2   6       38.09       42.67     18.17 o 
  15   2   6      168.21      159.06     23.00 o 
 -15   3   6       60.46       63.24     26.74 o 
 -14   3   6       14.08       -1.47     22.52 o 
 -13   3   6       13.45       24.25     22.50 o 
 -12   3   6       91.11       85.33     23.97 o 
 -11   3   6      121.84      103.74     23.23 o 
 -10   3   6     1151.71     1170.34     58.52 o 
  -9   3   6      168.17      176.72     32.16 o 
  -8   3   6       28.18       30.40     17.40 o 
  -7   3   6      671.91      659.85     25.28 o 
  -6   3   6       47.97       37.32     12.15 o 
  -5   3   6      401.59      384.40     24.29 o 
  -4   3   6      201.09      189.31     14.90 o 
  -3   3   6      570.76      546.51     19.30 o 
  -2   3   6       55.35       39.91     11.00 o 
  -1   3   6     1209.03     1238.08     32.43 o 
   0   3   6     1086.56     1052.34     29.91 o 
   1   3   6      172.68      164.98     21.36 o 
   2   3   6        0.06       -0.59     11.71 o 
   3   3   6      187.74      237.53     22.67 o 
   4   3   6       69.09       43.94     12.46 o 
   5   3   6        3.38       20.25     11.66 o 
   6   3   6      944.73      928.95     28.40 o 
   7   3   6        2.76       -5.45     10.67 o 
   8   3   6      247.03      259.93     18.09 o 
   9   3   6        4.20       -2.77     11.57 o 
  10   3   6       11.53       17.78     13.47 o 
  11   3   6      234.16      225.95     19.57 o 
  12   3   6       10.56      -10.76     22.06 o 
  13   3   6      120.59      142.71     19.28 o 
  14   3   6       13.14        5.17     21.70 o 
  15   3   6        5.51       40.23     19.69 o 
 -15   4   6       10.84       14.41     28.30 o 
 -14   4   6       13.99       28.34     24.40 o 
 -13   4   6       60.49       61.45     24.19 o 
 -12   4   6       89.74      120.68     25.70 o 
 -11   4   6      750.43      730.88     39.87 o 
 -10   4   6        1.38        9.65     19.78 o 
  -9   4   6        0.04      -13.65     16.92 o 
  -8   4   6        3.84      -10.78     16.36 o 
  -7   4   6      442.14      419.73     28.02 o 
  -6   4   6      273.99      273.75     24.96 o 
  -5   4   6      260.40      262.56     22.76 o 
  -4   4   6      418.78      419.08     19.49 o 
  -3   4   6        4.50        2.02     11.35 o 
  -2   4   6      298.70      310.88     21.76 o 
  -1   4   6      311.73      265.67     21.15 o 
   0   4   6     2094.66     2098.81     74.45 o 
   1   4   6      365.54      367.16     23.19 o 
   2   4   6      101.49       85.27     15.33 o 
   3   4   6       88.10       77.84     14.82 o 
   4   4   6      282.53      281.02     29.02 o 
   5   4   6      395.36      358.53     21.72 o 
   6   4   6      187.31      188.02     18.15 o 
   7   4   6       98.60      110.74     18.46 o 
   8   4   6      114.99      126.58     17.14 o 
   9   4   6      281.07      247.17     20.37 o 
  10   4   6       24.84       44.74     15.46 o 
  11   4   6       27.55       27.44     16.55 o 
  12   4   6        1.10       -1.08     15.36 o 
  13   4   6        6.59      -12.88     18.63 o 
  14   4   6        1.71      -18.84     18.84 o 
 -14   5   6       90.46       49.14     27.11 o 
 -13   5   6        0.83        4.91     23.29 o 
 -12   5   6       13.93       -8.45     22.25 o 
 -11   5   6      156.04      137.83     26.26 o 
 -10   5   6      141.55      147.01     25.84 o 
  -9   5   6      303.74      265.00     27.84 o 
  -8   5   6      452.92      416.79     30.83 o 
  -7   5   6      154.32       98.36     21.51 o 
  -6   5   6      108.78      118.11     36.22 o 
  -5   5   6      809.33      749.77     53.03 o 
  -4   5   6      439.28      408.49     40.87 o 
  -3   5   6     1449.66     1389.75     48.53 o 
  -2   5   6      161.50      153.55     19.76 o 
  -1   5   6      232.24      217.46     21.98 o 
   0   5   6      271.59      215.04     22.05 o 
   1   5   6       92.89       95.11     18.53 o 
   2   5   6     1535.29     1324.20     43.18 o 
   3   5   6       16.14       -1.89     13.77 o 
   4   5   6       70.44       54.42     20.59 o 
   5   5   6       13.13        7.63     14.10 o 
   6   5   6      310.73      279.87     21.71 o 
   7   5   6      361.63      317.26     23.12 o 
   8   5   6      157.52      183.96     20.47 o 
   9   5   6       49.45       30.50     16.55 o 
  10   5   6       29.57       26.59     24.26 o 
  11   5   6      118.31       72.04     24.87 o 
  12   5   6        0.23       -8.30     17.15 o 
  13   5   6      205.26      231.08     24.77 o 
 -13   6   6       93.82      148.09     37.07 o 
 -12   6   6      131.85      136.46     35.74 o 
 -11   6   6      134.30       81.66     30.70 o 
 -10   6   6      369.24      305.85     53.24 o 
  -9   6   6      260.04      335.94     36.73 o 
  -8   6   6      124.40       89.13     27.75 o 
  -7   6   6      202.54      186.72     30.24 o 
  -6   6   6      384.02      288.70     40.62 o 
  -5   6   6       95.12       92.64     30.94 o 
  -4   6   6     1618.83     1601.90     73.36 o 
  -3   6   6       16.12       18.73     17.39 o 
  -2   6   6      221.39      216.20     23.61 o 
  -1   6   6      359.29      398.87     28.65 o 
   0   6   6       55.65       84.05     19.43 o 
   1   6   6     1362.15     1228.66     58.58 o 
   2   6   6      326.92      358.01     27.67 o 
   3   6   6      531.70      467.56     26.62 o 
   4   6   6      396.13      390.18     25.41 o 
   5   6   6      263.61      239.14     22.22 o 
   6   6   6      238.65      245.68     26.63 o 
   7   6   6      635.01      658.14     31.38 o 
   8   6   6       50.16       32.74     17.41 o 
   9   6   6      119.08      110.19     20.85 o 
  10   6   6       52.88       75.83     20.10 o 
  11   6   6        1.10      -16.58     17.21 o 
  12   6   6      129.30       93.24     22.09 o 
 -12   7   6       38.65       82.43     40.80 o 
 -11   7   6      179.20      162.09     45.22 o 
 -10   7   6      108.98      128.72     41.32 o 
  -9   7   6        3.55       19.77     32.99 o 
  -8   7   6      556.56      649.29     64.69 o 
  -7   7   6      279.37      294.96     45.03 o 
  -6   7   6      705.26      674.42     56.55 o 
  -5   7   6      269.85      302.79     55.87 o 
  -4   7   6       44.01       64.36     31.17 o 
  -3   7   6      642.80      619.92     51.12 o 
  -2   7   6     1350.12     1431.87     49.94 o 
  -1   7   6      191.27      158.84     24.45 o 
   0   7   6     1410.74     1433.70     50.25 o 
   1   7   6       24.77       27.15     19.80 o 
   2   7   6        5.02       -4.44     17.35 o 
   3   7   6     1280.10     1244.28     47.15 o 
   4   7   6        0.04       12.83     18.83 o 
   5   7   6      716.29      725.79     37.79 o 
   6   7   6       34.35       33.38     19.97 o 
   7   7   6        0.51      -10.00     18.26 o 
   8   7   6      105.15       94.47     21.32 o 
   9   7   6      125.62      135.64     22.53 o 
  10   7   6      144.62      126.07     23.15 o 
  11   7   6       24.50       17.83     20.24 o 
 -10   8   6       38.82       46.30     84.32 o 
  -9   8   6      305.95      322.14     52.89 o 
  -8   8   6      125.76      270.94     48.71 o 
  -7   8   6      427.90      368.12     51.48 o 
  -6   8   6      346.30      392.93     51.16 o 
  -5   8   6        4.18      -19.47     29.83 o 
  -4   8   6      286.15      315.12     44.82 o 
  -3   8   6      280.19      362.34     45.64 o 
  -2   8   6      243.11      280.21     39.19 o 
  -1   8   6      414.34      446.12     34.22 o 
   0   8   6       16.43       21.93     20.75 o 
   1   8   6      368.44      376.79     42.82 o 
   2   8   6      174.14      241.02     29.24 o 
   3   8   6       14.02       23.59     20.31 o 
   4   8   6      566.98      625.72     38.40 o 
   5   8   6       35.08       56.67     22.46 o 
   6   8   6       92.42      151.79     28.26 o 
   7   8   6      219.61      240.91     29.47 o 
   8   8   6        3.81        0.71     20.70 o 
   9   8   6      105.32      135.72     34.08 o 
  10   8   6      230.20      291.31     38.79 o 
  -8   9   6        0.44       18.84     39.63 o 
  -7   9   6      200.69      361.74     54.90 o 
  -6   9   6        0.29       -1.07     34.68 o 
  -5   9   6      274.76      341.30     52.55 o 
  -4   9   6       71.51       40.74     35.08 o 
  -3   9   6      203.68      163.71     41.63 o 
  -2   9   6        2.75      -20.67     28.73 o 
  -1   9   6      167.92      110.14     33.32 o 
   0   9   6      357.08      433.15     36.52 o 
   1   9   6      110.39      164.48     28.73 o 
   2   9   6       61.46       14.55     23.63 o 
   3   9   6      152.54      153.30     47.27 o 
   4   9   6       15.13        1.94     22.15 o 
   5   9   6        1.43        8.23     22.33 o 
   6   9   6      269.83      356.66     35.32 o 
   7   9   6       21.56        7.74     24.71 o 
   8   9   6      106.55      240.17     59.76 o 
  -5  10   6       35.71       15.31     53.50 o 
  -4  10   6       39.80       76.43     37.92 o 
  -3  10   6      169.83      228.09     48.58 o 
  -2  10   6        0.80      -41.55     41.55 o 
  -1  10   6       77.11       85.75     51.79 o 
   0  10   6      141.32      139.79     38.11 o 
   1  10   6       61.70       76.93     27.02 o 
   2  10   6       13.44       26.71     25.84 o 
   3  10   6       14.08       26.91     25.05 o 
   4  10   6       96.41      119.60     29.66 o 
 -15   1   7      164.71      122.09     44.51 o 
 -14   1   7       23.07       -1.21     36.23 o 
 -13   1   7       76.54       78.80     38.27 o 
 -12   1   7        0.34       -6.42     31.57 o 
 -11   1   7       69.88       64.85     26.43 o 
 -10   1   7        5.12       -4.22     26.44 o 
  -9   1   7      779.95      791.04     37.80 o 
  -8   1   7      221.14      215.84     22.76 o 
  -7   1   7      190.41      158.20     20.46 o 
  -6   1   7       30.22       27.55     15.98 o 
  -5   1   7       65.31       74.76     17.04 o 
  -4   1   7     1752.89     1645.68     45.01 o 
  -3   1   7       24.65       17.20     13.96 o 
  -2   1   7      633.05      603.25     27.53 o 
  -1   1   7        0.98       -6.24     12.11 o 
   0   1   7        2.10       -6.09     11.82 o 
   1   1   7      245.84      192.14     17.56 o 
   2   1   7      379.53      362.11     20.10 o 
   3   1   7      584.13      579.10     30.82 o 
   4   1   7       53.88       41.70     11.34 o 
   5   1   7        5.24       -7.78      9.29 o 
   6   1   7       59.03       59.25     18.45 o 
   7   1   7       39.09       16.51     18.20 o 
   8   1   7        3.36       21.70     18.36 o 
   9   1   7      288.05      289.21     33.90 o 
  10   1   7       72.44       58.16     14.24 o 
  11   1   7       12.81       -4.61     22.46 o 
  12   1   7       71.04       22.14     31.05 o 
  13   1   7       70.17       83.11     39.14 o 
  14   1   7       71.99      -11.06     35.57 o 
 -15   2   7        3.28       -1.36     50.87 o 
 -14   2   7       59.59       93.63     40.52 o 
 -13   2   7       86.07       63.91     39.27 o 
 -12   2   7       15.97        8.20     42.73 o 
 -11   2   7      670.79      676.99     67.69 o 
 -10   2   7        0.86      -15.99     51.52 o 
  -9   2   7       26.44       37.51     23.92 o 
  -8   2   7      666.56      695.50     41.79 o 
  -7   2   7      151.62      146.93     20.24 o 
  -6   2   7      587.58      557.77     29.10 o 
  -5   2   7      767.25      788.21     33.41 o 
  -4   2   7      107.19      117.41     18.82 o 
  -3   2   7       76.05       79.56     17.35 o 
  -2   2   7     1959.28     1796.52     57.47 o 
  -1   2   7     1048.82      980.77     34.88 o 
   0   2   7      669.16      675.40     29.00 o 
   1   2   7      262.43      223.60     17.40 o 
   2   2   7      606.73      582.97     23.87 o 
   3   2   7      910.46      925.67     36.08 o 
   4   2   7       20.84       34.65     13.96 o 
   5   2   7     1457.90     1450.03     32.62 o 
   6   2   7      138.81      150.72     19.72 o 
   7   2   7      254.92      226.30     20.13 o 
   8   2   7      674.27      678.48     23.13 o 
   9   2   7       25.32        8.14     12.01 o 
  10   2   7      219.79      221.24     16.96 o 
  11   2   7       85.52       95.15     18.08 o 
  12   2   7       41.65       42.20     22.77 o 
  13   2   7       73.93       60.02     22.28 o 
  14   2   7        6.10       18.89     41.52 o 
 -14   3   7       20.88      -21.84     35.68 o 
 -13   3   7       16.34      -16.13     33.98 o 
 -12   3   7     1106.37     1099.54     72.16 o 
 -11   3   7       22.70       56.64     42.38 o 
 -10   3   7      323.89      247.33     42.05 o 
  -9   3   7      281.41      254.26     47.22 o 
  -8   3   7       11.29      -15.14     22.37 o 
  -7   3   7      888.67      886.24     46.46 o 
  -6   3   7      432.72      457.47     27.23 o 
  -5   3   7     1270.72     1263.18     41.86 o 
  -4   3   7      840.40      831.30     34.91 o 
  -3   3   7        0.49      -13.62     13.62 o 
  -2   3   7      557.91      540.49     24.68 o 
  -1   3   7     3261.76     3327.48     69.40 o 
   0   3   7      371.99      367.01     32.34 o 
   1   3   7     1492.64     1525.44     38.15 o 
   2   3   7      416.13      387.37     21.44 o 
   3   3   7      208.00      194.81     18.56 o 
   4   3   7     1206.99     1167.93     34.03 o 
   5   3   7      390.11      337.08     20.71 o 
   6   3   7     2021.47     2065.77     44.49 o 
   7   3   7       91.18      112.35     15.68 o 
   8   3   7       26.08       13.93     12.81 o 
   9   3   7      630.51      647.66     39.21 o 
  10   3   7      125.21      141.92     25.65 o 
  11   3   7       91.61       95.61     18.56 o 
  12   3   7      340.91      355.09     23.72 o 
  13   3   7       18.61        8.92     26.79 o 
 -14   4   7      150.89      123.85     44.19 o 
 -13   4   7       11.40      -16.82     48.24 o 
 -12   4   7       25.53       51.99     41.53 o 
 -11   4   7      204.17      249.38     44.92 o 
 -10   4   7      261.02      262.09     81.14 o 
  -9   4   7        1.65       12.42     29.61 o 
  -8   4   7     1553.65     1611.32    104.26 o 
  -7   4   7        4.08       -5.22     29.88 o 
  -6   4   7        9.31       45.20     24.24 o 
  -5   4   7     2570.20     2535.45     75.75 o 
  -4   4   7       16.59       51.50     24.50 o 
  -3   4   7     1357.67     1408.74     43.69 o 
  -2   4   7     1187.86     1286.50     42.01 o 
  -1   4   7      809.16      802.84     34.24 o 
   0   4   7      553.99      605.01     31.23 o 
   1   4   7      805.93      800.71     33.79 o 
   2   4   7     2364.20     2305.46     54.55 o 
   3   4   7      573.28      633.94     30.00 o 
   4   4   7       31.71       17.12     20.64 o 
   5   4   7      946.24      965.16     33.21 o 
   6   4   7      345.58      381.35     23.40 o 
   7   4   7      114.10      135.49     31.17 o 
   8   4   7      983.80     1032.00     35.18 o 
   9   4   7        8.04       37.90     16.04 o 
  10   4   7      222.21      228.98     22.07 o 
  11   4   7      241.66      253.27     22.39 o 
  12   4   7       22.03       28.36     16.89 o 
  13   4   7      224.61      241.15     30.99 o 
 -13   5   7        0.05       16.85     60.46 o 
 -12   5   7      116.30      183.09     48.02 o 
 -11   5   7      145.19      214.89     45.23 o 
 -10   5   7        0.52       55.20     35.47 o 
  -9   5   7      911.10      871.43     62.65 o 
  -8   5   7        9.65       19.96     30.94 o 
  -7   5   7      306.88      248.94     40.81 o 
  -6   5   7      529.66      467.73     40.81 o 
  -5   5   7       38.42       20.92     25.23 o 
  -4   5   7     1111.29     1125.05     53.34 o 
  -3   5   7      373.49      379.18     34.98 o 
  -2   5   7      405.79      441.85     36.67 o 
  -1   5   7      778.16      859.68     36.47 o 
   0   5   7        1.94        8.44     15.95 o 
   1   5   7      213.48      215.50     27.18 o 
   2   5   7     2074.29     2137.91     55.24 o 
   3   5   7      480.45      463.71     32.91 o 
   4   5   7      218.34      289.05     29.35 o 
   5   5   7      305.65      325.57     28.56 o 
   6   5   7      162.04      163.63     20.25 o 
   7   5   7      257.42      315.95     23.94 o 
   8   5   7       66.91       79.35     18.49 o 
   9   5   7      516.76      561.69     30.13 o 
  10   5   7        6.14       24.04     17.77 o 
  11   5   7        3.39       17.77     18.57 o 
  12   5   7      159.62      203.32     24.50 o 
 -12   6   7      137.59      216.80     59.02 o 
 -11   6   7      291.60      347.66     52.69 o 
 -10   6   7       20.89       -7.52     33.21 o 
  -9   6   7      193.23      216.08     48.09 o 
  -8   6   7      468.22      522.21     54.42 o 
  -7   6   7      124.99      148.31     37.65 o 
  -6   6   7        3.32      -29.86     29.86 o 
  -5   6   7      939.57     1015.04     55.08 o 
  -4   6   7        2.00       -9.71     24.17 o 
  -3   6   7       46.51       47.82     26.08 o 
  -2   6   7     1338.10     1451.35     60.19 o 
  -1   6   7        3.71        7.68     17.88 o 
   0   6   7      236.54      311.93     27.54 o 
   1   6   7      339.37      403.84     29.41 o 
   2   6   7       64.82       88.17     21.20 o 
   3   6   7       91.73       93.14     21.24 o 
   4   6   7      467.95      464.26     31.22 o 
   5   6   7      528.95      545.75     32.93 o 
   6   6   7       56.20       36.21     26.25 o 
   7   6   7        9.12        4.25     22.30 o 
   8   6   7       27.16       -5.83     18.71 o 
   9   6   7       51.99       58.91     20.57 o 
  10   6   7       56.69       30.51     19.51 o 
  11   6   7       53.94       43.52     24.44 o 
 -10   7   7       34.74        3.98     37.59 o 
  -9   7   7       51.88       77.87     37.90 o 
  -8   7   7      234.76      287.13     47.45 o 
  -7   7   7       27.15       61.96     34.89 o 
  -6   7   7      322.23      276.14     67.54 o 
  -5   7   7       50.54       90.06     35.64 o 
  -4   7   7       49.96      103.35     42.30 o 
  -3   7   7      128.91      100.55     30.73 o 
  -2   7   7       95.47       68.34     29.81 o 
  -1   7   7      452.80      414.53     40.46 o 
   0   7   7       63.38       72.96     22.01 o 
   1   7   7        3.22       26.34     19.23 o 
   2   7   7      180.92      203.57     27.00 o 
   3   7   7        0.10        1.15     18.88 o 
   4   7   7        1.21      -17.55     17.55 o 
   5   7   7      423.74      475.23     33.83 o 
   6   7   7      142.36      169.52     26.86 o 
   7   7   7        1.43       22.07     20.88 o 
   8   7   7       71.24       60.14     22.69 o 
   9   7   7        7.83       20.72     22.08 o 
  -8   8   7       18.36      -13.82     38.49 o 
  -7   8   7        3.33       25.35     35.53 o 
  -6   8   7      403.03      434.11     54.19 o 
  -5   8   7       97.97       97.85     50.46 o 
  -4   8   7       38.70       30.93     30.74 o 
  -3   8   7       18.23       20.05     28.15 o 
  -2   8   7       41.25       40.16     28.58 o 
  -1   8   7        1.10       28.54     35.02 o 
   0   8   7       94.60       59.59     43.05 o 
   1   8   7      315.30      305.79     31.86 o 
   2   8   7        0.87      -19.94     19.94 o 
   3   8   7        0.98      -19.10     19.10 o 
   4   8   7       15.91       13.60     21.92 o 
   5   8   7       54.56        3.03     21.65 o 
   6   8   7        5.50        3.46     20.78 o 
   7   8   7       68.65        8.26     29.68 o 
   8   8   7       17.42      -12.83     21.24 o 
  -6   9   7        0.32        0.47     35.19 o 
  -5   9   7      183.90      196.99     96.74 o 
  -4   9   7       53.54       33.16     34.99 o 
  -3   9   7       50.12      109.43     37.11 o 
  -2   9   7      236.23      240.56     41.21 o 
  -1   9   7        9.11      -27.65     27.65 o 
   0   9   7       40.36      -12.81     27.79 o 
   1   9   7      173.19      132.63     34.40 o 
   2   9   7       45.89       53.47     50.89 o 
   3   9   7       17.54       18.92     24.04 o 
   4   9   7       14.15       30.71     24.77 o 
   5   9   7       31.03       31.03     25.21 o 
 -13   0   8      269.86      339.07     74.02 o 
 -12   0   8        4.48      -22.60     44.01 o 
 -11   0   8       32.82      -10.82     45.27 o 
 -10   0   8       64.24      101.59     50.76 o 
  -9   0   8      476.40      373.72     41.04 o 
  -8   0   8        6.69        6.99     24.25 o 
  -7   0   8     1492.95     1605.85     70.67 o 
  -6   0   8       26.74       36.83     29.53 o 
  -5   0   8       59.74       36.19     24.47 o 
  -4   0   8     1185.59     1275.86     60.67 o 
  -3   0   8      671.84      596.20     43.05 o 
  -2   0   8     2394.48     2196.44     76.15 o 
  -1   0   8      194.56      166.04     29.25 o 
   0   0   8        3.73        0.59     22.60 o 
   1   0   8     1571.56     1611.75    142.94 o 
   2   0   8      556.17      513.50     36.46 o 
   3   0   8      467.69      480.11     56.39 o 
   4   0   8     1477.84     1470.32    118.30 o 
   5   0   8      536.30      549.40     32.03 o 
   6   0   8      174.54      267.86     58.83 o 
   7   0   8      456.79      521.78     70.76 o 
   8   0   8      327.56      392.53     89.84 o 
   9   0   8      436.30      478.25     59.40 o 
  10   0   8       99.90       33.34     76.47 o 
  11   0   8      307.04      185.84     92.18 o 
  12   0   8        3.51       21.78     80.54 o 
 -13   1   8      200.54      141.16     44.77 o 
 -12   1   8       14.45       34.22     34.74 o 
 -11   1   8      125.87      175.70     42.64 o 
 -10   1   8      392.74      375.04     37.04 o 
  -9   1   8      404.77      341.72     35.52 o 
  -8   1   8       88.62      134.04     26.89 o 
  -7   1   8      365.01      318.79     26.87 o 
  -6   1   8     1103.76     1137.94     42.18 o 
  -5   1   8      141.30      143.29     21.31 o 
  -4   1   8        0.03        5.02     15.63 o 
  -3   1   8     1517.59     1596.64     62.98 o 
  -2   1   8       26.07       23.18     15.30 o 
  -1   1   8       18.70       58.82     16.35 o 
   0   1   8     2241.11     2161.71     52.02 o 
   1   1   8      143.00      136.85     18.44 o 
   2   1   8      135.09      183.79     18.73 o 
   3   1   8     1271.19     1265.27     36.79 o 
   4   1   8      132.87      140.12     16.14 o 
   5   1   8      503.18      531.95     28.69 o 
   6   1   8      326.83      372.70     22.39 o 
   7   1   8      168.34      147.00     28.68 o 
   8   1   8      289.46      315.41     38.35 o 
   9   1   8        6.87      -21.49     24.21 o 
  10   1   8      223.69      182.27     36.27 o 
  11   1   8      113.14       67.83     32.49 o 
  12   1   8       36.70       17.51     38.67 o 
 -13   2   8        5.50       -9.23     66.39 o 
 -12   2   8      139.05      126.70     60.69 o 
 -11   2   8      239.35      234.39     48.85 o 
 -10   2   8      599.80      644.99    103.33 o 
  -9   2   8        1.34      -13.45     24.20 o 
  -8   2   8       59.69       71.04     27.11 o 
  -7   2   8      267.42      264.80     32.03 o 
  -6   2   8      612.20      618.63     33.19 o 
  -5   2   8      645.31      672.65     38.72 o 
  -4   2   8      693.55      728.87     34.16 o 
  -3   2   8        0.25       -3.52     14.30 o 
  -2   2   8       62.68       79.25     18.28 o 
  -1   2   8      954.13      932.31     36.97 o 
   0   2   8       39.23       42.38     15.88 o 
   1   2   8     1434.10     1476.66     71.59 o 
   2   2   8       36.82       28.04     14.17 o 
   3   2   8        5.64      -11.92     11.92 o 
   4   2   8      839.23      799.45     29.51 o 
   5   2   8       88.43       80.47     13.84 o 
   6   2   8      302.10      360.45     19.98 o 
   7   2   8      579.17      647.80     25.14 o 
   8   2   8      138.32      163.58     20.26 o 
   9   2   8        3.25       -1.86     26.01 o 
  10   2   8      286.06      302.72     45.44 o 
  11   2   8      124.10       69.39     30.86 o 
  12   2   8      113.81      130.84     35.56 o 
 -13   3   8       49.25       56.88     40.78 o 
 -12   3   8        4.81        6.59     29.79 o 
 -11   3   8       15.75       20.47     33.36 o 
 -10   3   8      140.00      176.75     34.79 o 
  -9   3   8        0.14       -8.80     25.92 o 
  -8   3   8       38.21       12.93     24.97 o 
  -7   3   8      155.30      128.84     28.27 o 
  -6   3   8       75.35       70.26     25.77 o 
  -5   3   8        5.87       -8.26     15.96 o 
  -4   3   8      735.20      660.95     43.57 o 
  -3   3   8      656.45      752.99     37.35 o 
  -2   3   8       26.40       41.24     16.97 o 
  -1   3   8       13.68       -1.37     15.50 o 
   0   3   8      410.54      439.54     24.74 o 
   1   3   8      105.78      119.59     22.96 o 
   2   3   8       46.16       33.61     14.75 o 
   3   3   8      510.04      547.45     42.30 o 
   4   3   8       34.48       37.46     15.45 o 
   5   3   8       18.13       16.42     14.67 o 
   6   3   8      118.64      129.82     17.72 o 
   7   3   8       27.78       49.91     29.12 o 
   8   3   8       71.61       68.84     26.35 o 
   9   3   8       26.96      -20.58     20.58 o 
  10   3   8        4.64       12.50     18.27 o 
  11   3   8       13.30      -10.53     26.76 o 
  12   3   8        1.13      -35.29     46.18 o 
 -12   4   8       40.91      -16.92     46.09 o 
 -11   4   8       22.31       27.06     31.13 o 
 -10   4   8      168.45      131.78     35.01 o 
  -9   4   8      149.21      153.80     33.99 o 
  -8   4   8       78.89       90.62     29.92 o 
  -7   4   8        1.50      -25.20     36.80 o 
  -6   4   8        7.02       21.25     24.02 o 
  -5   4   8      498.59      505.89     40.22 o 
  -4   4   8        4.78      -22.28     22.28 o 
  -3   4   8      375.64      332.92     48.64 o 
  -2   4   8       11.60        1.09     20.62 o 
  -1   4   8       16.39      -12.23     15.47 o 
   0   4   8      113.95       97.61     20.00 o 
   1   4   8      148.28      130.92     20.68 o 
   2   4   8      230.20      259.24     38.30 o 
   3   4   8       95.67       94.07     19.01 o 
   4   4   8       56.16       40.11     18.54 o 
   5   4   8       65.56       30.79     16.23 o 
   6   4   8      387.00      395.58     32.21 o 
   7   4   8       34.90       30.37     16.78 o 
   8   4   8       16.98       21.22     16.26 o 
   9   4   8        2.70       13.47     16.71 o 
  10   4   8        1.62        1.66     16.62 o 
  11   4   8        0.03       12.30     20.57 o 
 -11   5   8       17.50       20.34     57.59 o 
 -10   5   8       11.06      -43.63     43.63 o 
  -9   5   8      114.31      108.64     36.04 o 
  -8   5   8       99.89       82.75     60.86 o 
  -7   5   8      285.21      238.90     36.94 o 
  -6   5   8      101.54       87.68     37.76 o 
  -5   5   8        1.83       -8.98     29.54 o 
  -4   5   8      164.92      159.05     30.94 o 
  -3   5   8      212.94      228.63     32.51 o 
  -2   5   8        1.42        4.61     26.52 o 
  -1   5   8      594.59      521.57     38.99 o 
   0   5   8       35.38       17.60     17.75 o 
   1   5   8       21.67       37.87     17.76 o 
   2   5   8      220.08      189.23     23.28 o 
   3   5   8       83.85       82.03     19.69 o 
   4   5   8      193.72      234.47     39.27 o 
   5   5   8       99.60      107.35     26.13 o 
   6   5   8       22.79       11.97     17.16 o 
   7   5   8       12.14       -7.76     23.46 o 
   8   5   8       35.03       32.81     21.04 o 
   9   5   8        3.77       24.20     25.31 o 
  10   5   8       41.12       20.20     19.21 o 
 -10   6   8       40.42      -31.14     31.62 o 
  -9   6   8      157.61       87.68     49.77 o 
  -8   6   8       53.06       54.07     51.41 o 
  -7   6   8      476.98      430.98     54.73 o 
  -6   6   8       13.10      -24.61     24.61 o 
  -5   6   8       72.69       47.35     29.16 o 
  -4   6   8      176.53      218.21     40.64 o 
  -3   6   8        1.39      -14.44     23.60 o 
  -2   6   8      641.38      557.86     43.71 o 
  -1   6   8       32.35       34.90     25.63 o 
   0   6   8      240.39      200.78     31.83 o 
   1   6   8       68.08       87.94     22.56 o 
   2   6   8       57.86      122.29     23.63 o 
   3   6   8      286.08      321.98     34.30 o 
   4   6   8      217.56      272.29     28.15 o 
   5   6   8      152.98      110.41     23.77 o 
   6   6   8       80.33       56.25     21.76 o 
   7   6   8       20.25       26.11     19.84 o 
   8   6   8       18.97       -1.49     23.17 o 
   9   6   8      230.02      239.94     47.73 o 
  -8   7   8       50.24      -23.25     33.06 o 
  -7   7   8       46.66       36.52     46.97 o 
  -6   7   8      321.84      289.54     57.12 o 
  -5   7   8      122.67      166.81     35.95 o 
  -4   7   8       98.57       22.57     30.17 o 
  -3   7   8      186.12      229.42     37.47 o 
  -2   7   8        0.28       -5.53     26.92 o 
  -1   7   8       43.46       32.02     27.98 o 
   0   7   8      386.62      418.98     41.40 o 
   1   7   8       18.53       39.14     26.72 o 
   2   7   8      201.95      203.78     27.97 o 
   3   7   8       43.15       48.54     35.10 o 
   4   7   8        1.73       18.06     20.35 o 
   5   7   8       89.82       77.06     23.69 o 
   6   7   8       78.74      106.82     26.28 o 
   7   7   8      176.43      225.44     33.77 o 
  -5   8   8       71.64        5.52     31.03 o 
  -4   8   8      331.24      347.04     48.05 o 
  -3   8   8        2.71       -6.29     28.52 o 
  -2   8   8       68.76       27.54     30.18 o 
  -1   8   8      255.35      305.79     75.87 o 
   0   8   8        0.13        1.20     27.90 o 
   1   8   8      342.64      398.33     43.35 o 
   2   8   8        3.22      -15.55     25.59 o 
   3   8   8       52.35       69.49     24.71 o 
   4   8   8      124.44      144.01     28.76 o 
 -11   1   9       81.93       68.67     38.13 o 
 -10   1   9       11.56      -19.50     31.91 o 
  -9   1   9        1.17       -1.23     23.29 o 
  -8   1   9        0.36       24.55     23.16 o 
  -7   1   9       36.68       46.78     24.72 o 
  -6   1   9        8.42       -8.26     17.23 o 
  -5   1   9      137.30      147.04     43.33 o 
  -4   1   9       92.02       84.36     20.68 o 
  -3   1   9        2.34      -12.04     15.44 o 
  -2   1   9       41.64       21.91     16.53 o 
  -1   1   9      134.55      155.88     21.22 o 
   0   1   9      165.66      170.89     20.91 o 
   1   1   9       17.66       15.25     24.44 o 
   2   1   9        1.00       -4.65     13.89 o 
   3   1   9        6.20        4.87     14.54 o 
   4   1   9      128.37      165.04     18.29 o 
   5   1   9       11.16        7.28     13.01 o 
   6   1   9      392.78      290.58     62.72 o 
   7   1   9       13.65       24.67     47.27 o 
   8   1   9        2.62       25.71     29.66 o 
   9   1   9       30.56       58.30     43.70 o 
  10   1   9        9.32        1.57     36.62 o 
 -11   2   9       75.01      154.38     42.47 o 
 -10   2   9        1.79       18.15     26.88 o 
  -9   2   9       29.90       19.50     25.55 o 
  -8   2   9      234.51      204.52     35.67 o 
  -7   2   9       78.47      105.18     28.48 o 
  -6   2   9       88.28       66.32     25.90 o 
  -5   2   9      335.44      353.51     29.04 o 
  -4   2   9      252.27      178.50     23.90 o 
  -3   2   9      280.30      323.88     27.34 o 
  -2   2   9        9.16       43.11     17.35 o 
  -1   2   9      413.35      384.23     35.93 o 
   0   2   9       98.06       88.54     19.46 o 
   1   2   9       14.44       -6.09     15.55 o 
   2   2   9      633.26      682.26     33.40 o 
   3   2   9        1.14       21.36     15.86 o 
   4   2   9       54.68       45.28     15.26 o 
   5   2   9      223.58      271.09     23.48 o 
   6   2   9       32.91       30.26     18.83 o 
   7   2   9       94.19      109.09     59.39 o 
   8   2   9       97.57       64.48     34.75 o 
   9   2   9       29.21      -21.92     36.94 o 
  10   2   9       88.68      143.24     43.82 o 
 -11   3   9        5.66       25.19     36.55 o 
 -10   3   9      162.39      228.56     70.62 o 
  -9   3   9      141.25       76.85     30.84 o 
  -8   3   9      276.63      325.14     37.95 o 
  -7   3   9       73.49       66.01     27.53 o 
  -6   3   9      122.50      100.09     29.25 o 
  -5   3   9      236.63      246.95     32.94 o 
  -4   3   9      567.31      603.05     34.73 o 
  -3   3   9       35.82       42.62     26.07 o 
  -2   3   9      486.63      480.70     31.36 o 
  -1   3   9       48.16       95.16     20.28 o 
   0   3   9       55.12       49.87     19.21 o 
   1   3   9      485.06      572.30     31.98 o 
   2   3   9      139.75      174.56     20.47 o 
   3   3   9      771.44      851.45     36.44 o 
   4   3   9       44.17       49.92     20.66 o 
   5   3   9       36.21       44.25     17.61 o 
   6   3   9      153.18      150.02     20.26 o 
   7   3   9      161.28      124.32     24.06 o 
   8   3   9       33.30       47.65     37.32 o 
   9   3   9      147.60      229.82     42.54 o 
 -10   4   9        0.40       -9.01     28.28 o 
  -9   4   9       40.36       14.45     39.65 o 
  -8   4   9      443.59      503.51     53.60 o 
  -7   4   9       35.08       46.67     28.53 o 
  -6   4   9      173.88      156.25     32.31 o 
  -5   4   9      381.45      323.58     57.42 o 
  -4   4   9      259.29      258.21     34.56 o 
  -3   4   9      121.67      141.65     30.17 o 
  -2   4   9      426.74      483.74     38.85 o 
  -1   4   9      494.94      552.91     39.57 o 
   0   4   9      227.61      305.56     31.40 o 
   1   4   9       34.14       42.72     20.14 o 
   2   4   9      483.68      552.75     32.67 o 
   3   4   9       58.31       74.36     20.83 o 
   4   4   9        1.92       25.32     18.03 o 
   5   4   9      672.79      804.99     46.18 o 
   6   4   9        1.76       25.00     18.33 o 
   7   4   9      107.76      146.76     25.38 o 
   8   4   9       95.04      112.74     29.45 o 
   9   4   9        3.99      -47.07     47.07 o 
  -9   5   9      168.02      201.34     39.96 o 
  -8   5   9        5.33        4.61     29.24 o 
  -7   5   9      207.84      191.33     37.60 o 
  -6   5   9       76.89      117.22     32.87 o 
  -5   5   9      129.82      147.77     33.67 o 
  -4   5   9       59.19       62.35     29.69 o 
  -3   5   9       54.84       64.47     28.26 o 
  -2   5   9      196.01      235.74     33.83 o 
  -1   5   9      371.61      457.00     40.09 o 
   0   5   9      177.39      211.74     56.79 o 
   1   5   9      147.22      192.70     30.00 o 
   2   5   9       73.79      113.22     23.18 o 
   3   5   9       66.14       59.22     21.40 o 
   4   5   9      262.09      341.10     34.63 o 
   5   5   9        4.18       -6.96     19.66 o 
   6   5   9      394.99      384.80     30.45 o 
   7   5   9        2.63       12.31     26.55 o 
  -7   6   9       10.71       46.99     31.95 o 
  -6   6   9        3.58       -4.10     29.99 o 
  -5   6   9      389.14      431.49     45.15 o 
  -4   6   9       29.62       45.69     29.40 o 
  -3   6   9       37.04       27.80     28.28 o 
  -2   6   9      189.03      156.30     39.04 o 
  -1   6   9      135.01      154.12     32.41 o 
   0   6   9        5.85        7.27     24.70 o 
   1   6   9      191.36      156.76     31.18 o 
   2   6   9      229.53      327.67     36.51 o 
   3   6   9        7.40       11.50     20.70 o 
   4   6   9        0.04       36.69     21.55 o 
   5   6   9       28.61       39.65     24.30 o 
   6   6   9       23.54       24.66     21.63 o 
  -4   7   9      152.70      155.41     37.60 o 
  -3   7   9       53.17       55.11     32.83 o 
  -2   7   9        0.29        1.53     27.56 o 
  -1   7   9       63.48      126.58     57.57 o 
   0   7   9       76.35       13.53     28.46 o 
   1   7   9       33.64        0.93     29.70 o 
   2   7   9      137.29      122.80     32.59 o 
   3   7   9       35.91       51.85     29.92 o 
  -9   0  10       10.71      -24.90     51.42 o 
  -8   0  10        0.08       20.45     48.46 o 
  -7   0  10      291.34      259.94     61.43 o 
  -6   0  10        0.20        2.59     27.57 o 
  -5   0  10      608.04      605.36     51.77 o 
  -4   0  10      101.67      139.83     39.57 o 
  -3   0  10      174.51      201.05     35.97 o 
  -2   0  10       78.86      124.82     31.85 o 
  -1   0  10      257.52      245.64     45.79 o 
   0   0  10      271.99      287.28     37.44 o 
   1   0  10      341.38      338.22     38.00 o 
   2   0  10      178.69      207.46     32.62 o 
   3   0  10        7.89       45.19     24.82 o 
   4   0  10      333.90      336.49     49.94 o 
   5   0  10       27.71       19.56     42.31 o 
   6   0  10      280.31      266.31     67.13 o 
   7   0  10       23.66       65.35     50.68 o 
   8   0  10      155.55      242.89     68.84 o 
  -9   1  10       97.22      110.15     42.13 o 
  -8   1  10       24.86       22.20     34.45 o 
  -7   1  10       12.91        8.63     24.95 o 
  -6   1  10      294.35      285.46     37.42 o 
  -5   1  10        1.00       12.28     19.78 o 
  -4   1  10       13.10        2.94     19.01 o 
  -3   1  10      591.67      622.52     40.60 o 
  -2   1  10       38.40       24.63     19.46 o 
  -1   1  10       48.63       59.98     20.43 o 
   0   1  10      379.09      379.78     29.23 o 
   1   1  10       83.63      114.45     21.69 o 
   2   1  10      127.67      154.17     24.36 o 
   3   1  10      200.22      253.29     31.54 o 
   4   1  10      287.73      336.87     27.96 o 
   5   1  10       69.16       74.92     32.86 o 
   6   1  10       30.33       66.30     41.42 o 
   7   1  10      196.65      181.00     42.47 o 
  -8   2  10       19.87       -8.17     25.99 o 
  -7   2  10      139.85      130.93     30.73 o 
  -6   2  10        0.02       -2.71     24.45 o 
  -5   2  10       35.24       34.32     25.44 o 
  -4   2  10      379.78      405.57     32.31 o 
  -3   2  10        3.94       14.40     19.93 o 
  -2   2  10      296.93      303.30     28.96 o 
  -1   2  10        0.83       -8.86     20.89 o 
   0   2  10        1.67        6.69     17.96 o 
   1   2  10      158.05      181.94     24.04 o 
   2   2  10      104.55       99.19     20.85 o 
   3   2  10      150.84      202.35     26.74 o 
   4   2  10       53.82       58.93     18.25 o 
   5   2  10       83.82      110.90     23.96 o 
   6   2  10       21.46       25.93     41.20 o 
   7   2  10      109.17      163.53     61.13 o 
  -8   3  10        6.22      -20.69     27.13 o 
  -7   3  10       90.48       76.02     29.62 o 
  -6   3  10       98.04       91.47     29.39 o 
  -5   3  10       29.57       -0.53     34.30 o 
  -4   3  10        1.53       29.73     25.42 o 
  -3   3  10       60.86       55.40     25.39 o 
  -2   3  10        2.51        5.93     19.53 o 
  -1   3  10       52.80       42.20     20.26 o 
   0   3  10      228.19      247.74     27.32 o 
   1   3  10       33.97       41.34     19.87 o 
   2   3  10        5.31       25.87     21.33 o 
   3   3  10       69.08       77.71     23.26 o 
   4   3  10        2.70        6.16     18.61 o 
   5   3  10       22.63       20.84     34.58 o 
   6   3  10       46.27       52.38     22.46 o 
  -6   4  10       34.49       -4.73     27.71 o 
  -5   4  10        6.49       19.82     28.07 o 
  -4   4  10       11.83      -20.13     25.08 o 
  -3   4  10       49.38      115.57     29.99 o 
  -2   4  10       21.17       24.34     23.87 o 
  -1   4  10      140.25      151.95     33.96 o 
   0   4  10        5.60        0.30     23.81 o 
   1   4  10       11.70       19.30     22.19 o 
   2   4  10        0.41       -6.77     21.53 o 
   3   4  10      106.55      139.07     24.62 o 
   4   4  10       77.86       90.55     23.68 o 
   5   4  10       28.11       26.70     20.50 o 
  -4   5  10      150.57      148.25     38.57 o 
  -3   5  10        5.25       13.55     27.56 o 
  -2   5  10       18.47      -24.00     24.00 o 
  -1   5  10       28.98       -7.63     25.22 o 
   0   5  10        1.68       40.32     26.60 o 
   1   5  10       56.07       31.10     24.93 o 
   2   5  10       29.19       59.58     26.45 o 
   3   5  10       31.26       26.34     25.47 o 
  -4   1  11       69.36       46.38     28.66 o 
  -3   1  11      133.56      143.10     26.52 o 
  -2   1  11        0.16        8.05     19.69 o 
  -1   1  11        0.37        6.67     26.25 o 
   0   1  11        0.41      -18.55     18.55 o 
   1   1  11      180.85      223.09     26.42 o 
   2   1  11       78.07      116.15     24.28 o 
  -3   2  11        5.92       16.15     44.24 o 
  -2   2  11        9.83       25.55     21.52 o 
  -1   2  11      222.45      242.63     29.04 o 
   0   2  11        7.14       26.07     20.93 o 
   1   2  11        2.95       14.27     20.18 o 
                                                 
